# Supplementary material for: N′-[(E)-Benzyl­idene]-1-ethyl-7-methyl-4-oxo-1,4-dihydro-1,8-naphthyridine-3-carbohydrazide
Source: Acta Crystallogr Sect E Struct Rep Online. 2009 Nov 21;65(Pt 12):o3152–3. doi: 10.1107/S1600536809048739 (PMC2972033; doi:10.1107/S1600536809048739)
Supplement: Supplementary file 1 [file e-65-o3152-sup1.cif]

##############################################################################
###                                                                        ###
###        Electronic paper (Acta Crystallographica Section E)             ###
###                                                                        ###
##############################################################################
#                                                                            #
# This CIF contains the data in a paper accepted for publication in Acta     #
# Crystallographica Section E. It conforms to the requirements of Notes      #
# for Authors for Section E, and has been peer reviewed under the auspices   #
# of the IUCr Commission on Journals.                                        #
#                                                                            #
# Full details of the Crystallographic Information File format               #
# are given in the paper "The Crystallographic Information File (CIF):       #
# a New Standard Archive File for Crystallography" by S. R. Hall, F. H.      #
# Allen and I. D. Brown [Acta Cryst. (1991), A47, 655-685].                  #
#                                                                            #
# The current version of the core CIF dictionary is obtainable from          #
# ftp://ftp.iucr.org/pub/cif_core.dic. The current version number is 2.4.    #
#                                                                            #
# Software is freely available for graphical display of the structure(s) in  #
# this CIF.  For information consult the CIF home page http://www.iucr.org/  #
# cif/home.html                                                              #
#                                                                            #
# This file may be used for bona fide research purposes within the           #
# scientific community so long as proper attribution is given to the journal # 
# article from which it was obtained.                                        #
#                                                                            #
##############################################################################
                                             
data_I
_audit_creation_method     SHELXL-97
_chemical_name_systematic
;
<i>N</i>'-[(<i>E</i>)-Benzylidene]-1-ethyl-7-methyl-4-oxo-1,4-dihydro-
1,8-naphthyridine-3-carbohydrazide
;
_chemical_name_common
;
;
_chemical_formula_moiety     'C19 H18 N4 O2'
_chemical_formula_sum     'C19 H18 N4 O2'
_chemical_formula_iupac     'C19 H18 N4 O2'
_chemical_formula_weight     334.37
_chemical_melting_point     ?
_symmetry_cell_setting     triclinic
_symmetry_space_group_name_H-M     'P -1'
_symmetry_space_group_name_hall     '-P 1'
loop_
    _symmetry_equiv_pos_as_xyz
    'x, y, z'
    '-x, -y, -z'
_cell_length_a     7.16420(10)
_cell_length_b     8.83830(10)
_cell_length_c     14.4560(2)
_cell_angle_alpha     82.624(6)
_cell_angle_beta     85.454(7)
_cell_angle_gamma     68.594(5)
_cell_volume     844.63(4)
_cell_formula_units_Z     2
_cell_measurement_reflns_used     18153
_cell_measurement_theta_min     2.5
_cell_measurement_theta_max     26.4
_cell_measurement_temperature     293(2)
_exptl_crystal_description     Needles
_exptl_crystal_colour     Yellow
_exptl_crystal_size_max     0.20
_exptl_crystal_size_mid     0.10
_exptl_crystal_size_min     0.10
_exptl_crystal_density_diffrn     1.315
_exptl_crystal_density_meas     ?
_exptl_crystal_density_method     'not measured'
_exptl_crystal_F_000     352
_exptl_absorpt_coefficient_mu     0.088
_exptl_absorpt_correction_type     multi-scan
_exptl_absorpt_process_details     '(Blessing, 1995)'
_exptl_absorpt_correction_T_min     0.9825
_exptl_absorpt_correction_T_max     0.9912
_exptl_special_details
;
;
_diffrn_ambient_temperature     293(2)
_diffrn_radiation_type     MoK\a
_diffrn_radiation_wavelength     0.71073
_diffrn_radiation_source     'fine-focus sealed tube'
_diffrn_radiation_monochromator     graphite
_diffrn_measurement_device_type     'Rigaku R-AXIS RAPID-S'
_diffrn_measurement_method     '\w scans'
_diffrn_detector_area_resol_mean     ?
_diffrn_reflns_number     18153
_diffrn_reflns_av_R_equivalents     0.0655
_diffrn_reflns_av_sigmaI/netI     0.0518
_diffrn_reflns_theta_min     2.49
_diffrn_reflns_theta_max     26.39
_diffrn_reflns_theta_full     26.39
_diffrn_measured_fraction_theta_max     0.999
_diffrn_measured_fraction_theta_full     0.999
_diffrn_reflns_limit_h_min     -8
_diffrn_reflns_limit_h_max     8
_diffrn_reflns_limit_k_min     -11
_diffrn_reflns_limit_k_max     11
_diffrn_reflns_limit_l_min     -18
_diffrn_reflns_limit_l_max     18
_diffrn_standards_number     ?
_diffrn_standards_interval_count     ?
_diffrn_standards_interval_time     ?
_diffrn_standards_decay_%     ?
_refine_special_details
;
Refinement of <i>F</i>^2^ against ALL reflections. The weighted <i>R</i>-factor
<i>wR</i> and goodness of fit <i>S</i> are based on <i>F</i>^2^, conventional
<i>R</i>-factors <i>R</i> are based on <i>F</i>, with <i>F</i> set to zero for
negative <i>F</i>^2^. The threshold expression of <i>F</i>^2^ >
2\s(<i>F</i>^2^) is used only for calculating <i>R</i>-factors(gt) <i>etc</i>.
and is not relevant to the choice of reflections for refinement.
<i>R</i>-factors based on <i>F</i>^2^ are statistically about twice as large
as those based on <i>F</i>, and <i>R</i>- factors based on ALL data will be
even larger.
;
_reflns_number_total     3446
_reflns_number_gt     2105
_reflns_threshold_expression     I>2\s(I)
_refine_ls_structure_factor_coef     Fsqd
_refine_ls_matrix_type     full
_refine_ls_R_factor_all     0.1010
_refine_ls_R_factor_gt     0.0600
_refine_ls_wR_factor_gt     0.1480
_refine_ls_wR_factor_ref     0.1753
_refine_ls_goodness_of_fit_ref     1.032
_refine_ls_restrained_S_all     1.032
_refine_ls_number_reflns     3446
_refine_ls_number_parameters     236
_refine_ls_number_restraints     0
_refine_ls_hydrogen_treatment     mixed
_refine_ls_weighting_scheme     calc
_refine_ls_weighting_details
         'calc w=1/[\s^2^(Fo^2^)+(0.0691P)^2^+0.1621P] where P=(Fo^2^+2Fc^2^)/3'
_atom_sites_solution_hydrogens     geom
_atom_sites_solution_primary     direct
_atom_sites_solution_secondary     difmap
_refine_ls_shift/su_max     0.000
_refine_ls_shift/su_mean     0.000
_refine_diff_density_max     0.190
_refine_diff_density_min     -0.173
_refine_ls_extinction_method     none
_refine_ls_extinction_coef     ?
loop_
    _atom_type_symbol
    _atom_type_description
    _atom_type_scat_dispersion_real
    _atom_type_scat_dispersion_imag
    _atom_type_scat_source
    'C' 'C' 0.0033 0.0016
                         'International Tables Vol C Tables 4.2.6.8 and 6.1.1.4'
    'H' 'H' 0.0000 0.0000
                         'International Tables Vol C Tables 4.2.6.8 and 6.1.1.4'
    'N' 'N' 0.0061 0.0033
                         'International Tables Vol C Tables 4.2.6.8 and 6.1.1.4'
    'O' 'O' 0.0106 0.0060
                         'International Tables Vol C Tables 4.2.6.8 and 6.1.1.4'
_computing_data_collection     'CrystalClear (Rigaku/MSC, 2005)'
_computing_cell_refinement     'CrystalClear (Rigaku/MSC, 2005)'
_computing_data_reduction     'CrystalClear (Rigaku/MSC, 2005)'
_computing_structure_solution     'SHELXS97 (Sheldrick, 2008)'
_computing_structure_refinement     'SHELXL97 (Sheldrick, 2008)'
_computing_molecular_graphics     'ORTEP-3 for Windows (Farrugia, 1997)'
_computing_publication_material
                                'WinGX (Farrugia, 1999) and PLATON (Spek, 2009)'
loop_
    _atom_site_type_symbol
    _atom_site_label
    _atom_site_fract_x
    _atom_site_fract_y
    _atom_site_fract_z
    _atom_site_U_iso_or_equiv
    _atom_site_adp_type
    _atom_site_calc_flag
    _atom_site_refinement_flags
    _atom_site_occupancy
    _atom_site_disorder_assembly
    _atom_site_disorder_group
    C C1 -0.1188(4) 0.2780(3) 0.28444(16) 0.0632(7) Uani d . 1 . .
    H H1C -0.1027 0.1871 0.3312 0.095 Uiso calc R 1 . .
    H H1A -0.2588 0.3349 0.2734 0.095 Uiso calc R 1 . .
    H H1B -0.0637 0.3511 0.3056 0.095 Uiso calc R 1 . .
    C C8 0.3626(5) -0.3046(4) 0.26006(19) 0.0813(9) Uani d . 1 . .
    H H8A 0.4932 -0.3472 0.2304 0.122 Uiso calc R 1 . .
    H H8C 0.3494 -0.3818 0.3109 0.122 Uiso calc R 1 . .
    H H8B 0.3459 -0.2034 0.2834 0.122 Uiso calc R 1 . .
    H H13 0.603(4) -0.009(3) -0.3488(17) 0.072(8) Uiso d . 1 . .
    H H1N 0.454(4) -0.035(3) -0.2036(17) 0.065(8) Uiso d . 1 . .
    C C5 0.1821(3) 0.1032(3) 0.03208(15) 0.0469(5) Uani d . 1 . .
    O O1 0.3049(3) 0.1303(2) -0.12329(11) 0.0627(5) Uani d . 1 . .
    N N4 0.0597(3) 0.0569(2) 0.19056(12) 0.0476(5) Uani d . 1 . .
    N N3 0.2269(3) -0.1657(2) 0.10789(12) 0.0466(5) Uani d . 1 . .
    N N1 0.4915(3) -0.1421(3) -0.20600(13) 0.0546(5) Uani d . 1 . .
    C C10 0.3530(3) -0.1374(3) -0.04983(14) 0.0468(5) Uani d . 1 . .
    C C9 0.3224(3) -0.2282(3) 0.03032(15) 0.0477(5) Uani d . 1 . .
    H H9 0.3716 -0.3413 0.0308 0.057 Uiso calc R 1 . .
    N N2 0.5729(3) -0.2165(3) -0.28556(13) 0.0574(5) Uani d . 1 . .
    C C11 0.2838(3) 0.0374(3) -0.05407(15) 0.0480(5) Uani d . 1 . .
    C C6 0.1544(3) 0.0025(3) 0.11057(14) 0.0444(5) Uani d . 1 . .
    O O2 0.5063(3) -0.3819(2) -0.12262(11) 0.0682(5) Uani d . 1 . .
    C C2 -0.0111(3) 0.2171(3) 0.19557(16) 0.0510(6) Uani d . 1 . .
    C C3 0.0108(4) 0.3277(3) 0.12111(17) 0.0631(7) Uani d . 1 . .
    H H3 -0.0395 0.4393 0.1266 0.076 Uiso calc R 1 . .
    C C13 0.6167(4) -0.1254(4) -0.35312(17) 0.0580(6) Uani d . 1 . .
    C C7 0.2050(4) -0.2758(3) 0.19052(15) 0.0564(7) Uani d . 1 . .
    H H7B 0.2152 -0.3795 0.1709 0.068 Uiso calc R 1 . .
    H H7A 0.0733 -0.2281 0.2199 0.068 Uiso calc R 1 . .
    C C14 0.6940(4) -0.1896(3) -0.44275(15) 0.0549(6) Uani d . 1 . .
    C C4 0.1069(4) 0.2702(3) 0.04011(17) 0.0594(7) Uani d . 1 . .
    H H4 0.1221 0.3431 -0.0097 0.071 Uiso calc R 1 . .
    C C12 0.4574(4) -0.2336(3) -0.12865(15) 0.0522(6) Uani d . 1 . .
    C C15 0.7825(4) -0.1063(3) -0.50867(17) 0.0681(7) Uani d . 1 . .
    H H15 0.7952 -0.0104 -0.4953 0.082 Uiso calc R 1 . .
    C C19 0.6743(5) -0.3296(4) -0.46494(18) 0.0778(9) Uani d . 1 . .
    H H19 0.6135 -0.3863 -0.4219 0.093 Uiso calc R 1 . .
    C C17 0.8318(5) -0.3036(4) -0.6144(2) 0.0901(10) Uani d . 1 . .
    H H17 0.8780 -0.3421 -0.6720 0.108 Uiso calc R 1 . .
    C C16 0.8518(5) -0.1637(4) -0.59383(19) 0.0807(9) Uani d . 1 . .
    H H16 0.9123 -0.1073 -0.6373 0.097 Uiso calc R 1 . .
    C C18 0.7436(6) -0.3872(4) -0.5502(2) 0.0992(12) Uani d . 1 . .
    H H18 0.7305 -0.4826 -0.5640 0.119 Uiso calc R 1 . .
loop_
    _atom_site_aniso_label
    _atom_site_aniso_U_11
    _atom_site_aniso_U_22
    _atom_site_aniso_U_33
    _atom_site_aniso_U_12
    _atom_site_aniso_U_13
    _atom_site_aniso_U_23
    C1 0.0648(16) 0.0627(16) 0.0549(15) -0.0110(13) 0.0065(12) -0.0216(12)
    C8 0.108(2) 0.0676(18) 0.0590(16) -0.0244(17) -0.0082(16) 0.0081(14)
    C5 0.0490(13) 0.0456(12) 0.0439(12) -0.0144(10) 0.0011(10) -0.0061(10)
    O1 0.0816(13) 0.0578(10) 0.0443(9) -0.0239(9) 0.0122(8) -0.0018(8)
    N4 0.0495(11) 0.0484(11) 0.0412(10) -0.0126(9) 0.0058(8) -0.0109(8)
    N3 0.0524(11) 0.0450(10) 0.0398(10) -0.0149(9) 0.0093(8) -0.0096(8)
    N1 0.0641(13) 0.0592(13) 0.0389(11) -0.0206(11) 0.0121(9) -0.0124(9)
    C10 0.0482(13) 0.0518(13) 0.0381(11) -0.0155(10) 0.0046(10) -0.0082(10)
    C9 0.0492(13) 0.0460(12) 0.0448(12) -0.0133(10) 0.0070(10) -0.0111(10)
    N2 0.0586(13) 0.0661(13) 0.0432(11) -0.0171(10) 0.0096(9) -0.0136(9)
    C11 0.0504(13) 0.0540(13) 0.0392(11) -0.0192(11) 0.0038(10) -0.0063(10)
    C6 0.0421(12) 0.0461(12) 0.0408(11) -0.0112(10) 0.0033(9) -0.0070(9)
    O2 0.0869(13) 0.0542(11) 0.0533(10) -0.0148(9) 0.0182(9) -0.0144(8)
    C2 0.0487(13) 0.0503(13) 0.0493(13) -0.0099(11) 0.0003(10) -0.0133(11)
    C3 0.0777(18) 0.0438(13) 0.0589(15) -0.0108(13) 0.0029(13) -0.0105(11)
    C13 0.0620(16) 0.0665(17) 0.0463(14) -0.0239(13) 0.0064(11) -0.0119(12)
    C7 0.0746(17) 0.0453(13) 0.0436(12) -0.0187(12) 0.0179(12) -0.0054(10)
    C14 0.0554(15) 0.0638(15) 0.0403(12) -0.0161(12) 0.0055(10) -0.0076(11)
    C4 0.0732(17) 0.0480(14) 0.0499(14) -0.0157(12) 0.0022(12) -0.0011(11)
    C12 0.0525(14) 0.0578(15) 0.0435(13) -0.0162(12) 0.0070(10) -0.0111(11)
    C15 0.0797(19) 0.0685(17) 0.0563(15) -0.0290(15) 0.0143(13) -0.0099(13)
    C19 0.110(2) 0.0807(19) 0.0517(15) -0.0485(18) 0.0251(15) -0.0146(14)
    C17 0.125(3) 0.095(2) 0.0570(17) -0.048(2) 0.0380(17) -0.0298(16)
    C16 0.095(2) 0.089(2) 0.0568(16) -0.0363(18) 0.0282(15) -0.0125(15)
    C18 0.154(3) 0.095(2) 0.0663(19) -0.066(2) 0.038(2) -0.0343(17)
_geom_special_details
;
All s.u.'s (except the s.u. in the dihedral angle between two l.s. planes) are
estimated using the full covariance matrix. The cell s.u.'s are taken into
account individually in the estimation of s.u.'s in distances, angles and
torsion angles; correlations between s.u.'s in cell parameters are only used
when they are defined by crystal symmetry. An approximate (isotropic)
treatment of cell s.u.'s is used for estimating s.u.'s involving l.s. planes.
;
loop_
    _geom_bond_atom_site_label_1
    _geom_bond_atom_site_label_2
    _geom_bond_site_symmetry_2
    _geom_bond_distance
    _geom_bond_publ_flag
    C1 C2 . 1.501(3) ?
    C1 H1C . 0.9600 ?
    C1 H1A . 0.9600 ?
    C1 H1B . 0.9600 ?
    C8 C7 . 1.501(4) ?
    C8 H8A . 0.9600 ?
    C8 H8C . 0.9600 ?
    C8 H8B . 0.9600 ?
    C5 C4 . 1.391(3) ?
    C5 C6 . 1.398(3) ?
    C5 C11 . 1.467(3) ?
    O1 C11 . 1.246(3) ?
    N4 C2 . 1.328(3) ?
    N4 C6 . 1.345(3) ?
    N3 C9 . 1.339(3) ?
    N3 C6 . 1.388(3) ?
    N3 C7 . 1.477(3) ?
    N1 C12 . 1.354(3) ?
    N1 N2 . 1.379(3) ?
    N1 H1N . 0.89(3) ?
    C10 C9 . 1.373(3) ?
    C10 C11 . 1.435(3) ?
    C10 C12 . 1.494(3) ?
    C9 H9 . 0.9300 ?
    N2 C13 . 1.279(3) ?
    O2 C12 . 1.220(3) ?
    C2 C3 . 1.397(3) ?
    C3 C4 . 1.369(3) ?
    C3 H3 . 0.9300 ?
    C13 C14 . 1.467(3) ?
    C13 H13 . 1.01(3) ?
    C7 H7B . 0.9700 ?
    C7 H7A . 0.9700 ?
    C14 C19 . 1.375(4) ?
    C14 C15 . 1.384(3) ?
    C4 H4 . 0.9300 ?
    C15 C16 . 1.378(3) ?
    C15 H15 . 0.9300 ?
    C19 C18 . 1.379(4) ?
    C19 H19 . 0.9300 ?
    C17 C16 . 1.367(4) ?
    C17 C18 . 1.370(4) ?
    C17 H17 . 0.9300 ?
    C16 H16 . 0.9300 ?
    C18 H18 . 0.9300 ?
loop_
    _geom_angle_atom_site_label_1
    _geom_angle_atom_site_label_2
    _geom_angle_atom_site_label_3
    _geom_angle_site_symmetry_1
    _geom_angle_site_symmetry_3
    _geom_angle
    _geom_angle_publ_flag
    C2 C1 H1C . . 109.5 ?
    C2 C1 H1A . . 109.5 ?
    H1C C1 H1A . . 109.5 ?
    C2 C1 H1B . . 109.5 ?
    H1C C1 H1B . . 109.5 ?
    H1A C1 H1B . . 109.5 ?
    C7 C8 H8A . . 109.5 ?
    C7 C8 H8C . . 109.5 ?
    H8A C8 H8C . . 109.5 ?
    C7 C8 H8B . . 109.5 ?
    H8A C8 H8B . . 109.5 ?
    H8C C8 H8B . . 109.5 ?
    C4 C5 C6 . . 116.1(2) ?
    C4 C5 C11 . . 121.7(2) ?
    C6 C5 C11 . . 122.2(2) ?
    C2 N4 C6 . . 117.81(19) ?
    C9 N3 C6 . . 119.42(18) ?
    C9 N3 C7 . . 119.91(18) ?
    C6 N3 C7 . . 120.65(17) ?
    C12 N1 N2 . . 119.2(2) ?
    C12 N1 H1N . . 117.7(16) ?
    N2 N1 H1N . . 123.0(16) ?
    C9 C10 C11 . . 120.18(19) ?
    C9 C10 C12 . . 115.2(2) ?
    C11 C10 C12 . . 124.6(2) ?
    N3 C9 C10 . . 124.7(2) ?
    N3 C9 H9 . . 117.7 ?
    C10 C9 H9 . . 117.7 ?
    C13 N2 N1 . . 115.6(2) ?
    O1 C11 C10 . . 125.0(2) ?
    O1 C11 C5 . . 120.8(2) ?
    C10 C11 C5 . . 114.23(19) ?
    N4 C6 N3 . . 116.26(19) ?
    N4 C6 C5 . . 124.4(2) ?
    N3 C6 C5 . . 119.32(18) ?
    N4 C2 C3 . . 122.0(2) ?
    N4 C2 C1 . . 117.8(2) ?
    C3 C2 C1 . . 120.2(2) ?
    C4 C3 C2 . . 119.4(2) ?
    C4 C3 H3 . . 120.3 ?
    C2 C3 H3 . . 120.3 ?
    N2 C13 C14 . . 120.2(2) ?
    N2 C13 H13 . . 123.6(14) ?
    C14 C13 H13 . . 116.3(14) ?
    N3 C7 C8 . . 111.6(2) ?
    N3 C7 H7B . . 109.3 ?
    C8 C7 H7B . . 109.3 ?
    N3 C7 H7A . . 109.3 ?
    C8 C7 H7A . . 109.3 ?
    H7B C7 H7A . . 108.0 ?
    C19 C14 C15 . . 118.3(2) ?
    C19 C14 C13 . . 121.3(2) ?
    C15 C14 C13 . . 120.3(2) ?
    C3 C4 C5 . . 120.2(2) ?
    C3 C4 H4 . . 119.9 ?
    C5 C4 H4 . . 119.9 ?
    O2 C12 N1 . . 123.7(2) ?
    O2 C12 C10 . . 122.0(2) ?
    N1 C12 C10 . . 114.2(2) ?
    C16 C15 C14 . . 120.8(3) ?
    C16 C15 H15 . . 119.6 ?
    C14 C15 H15 . . 119.6 ?
    C14 C19 C18 . . 120.9(3) ?
    C14 C19 H19 . . 119.5 ?
    C18 C19 H19 . . 119.5 ?
    C16 C17 C18 . . 120.0(3) ?
    C16 C17 H17 . . 120.0 ?
    C18 C17 H17 . . 120.0 ?
    C17 C16 C15 . . 120.0(3) ?
    C17 C16 H16 . . 120.0 ?
    C15 C16 H16 . . 120.0 ?
    C17 C18 C19 . . 120.0(3) ?
    C17 C18 H18 . . 120.0 ?
    C19 C18 H18 . . 120.0 ?
loop_
    _geom_torsion_atom_site_label_1
    _geom_torsion_atom_site_label_2
    _geom_torsion_atom_site_label_3
    _geom_torsion_atom_site_label_4
    _geom_torsion_site_symmetry_1
    _geom_torsion_site_symmetry_2
    _geom_torsion_site_symmetry_3
    _geom_torsion_site_symmetry_4
    _geom_torsion
    _geom_torsion_publ_flag
    C6 N3 C9 C10 . . . . -1.1(3) ?
    C7 N3 C9 C10 . . . . -179.3(2) ?
    C11 C10 C9 N3 . . . . 1.2(4) ?
    C12 C10 C9 N3 . . . . -178.0(2) ?
    C12 N1 N2 C13 . . . . -174.3(2) ?
    C9 C10 C11 O1 . . . . 179.8(2) ?
    C12 C10 C11 O1 . . . . -1.2(4) ?
    C9 C10 C11 C5 . . . . -0.3(3) ?
    C12 C10 C11 C5 . . . . 178.8(2) ?
    C4 C5 C11 O1 . . . . -0.4(4) ?
    C6 C5 C11 O1 . . . . 179.4(2) ?
    C4 C5 C11 C10 . . . . 179.6(2) ?
    C6 C5 C11 C10 . . . . -0.6(3) ?
    C2 N4 C6 N3 . . . . 179.8(2) ?
    C2 N4 C6 C5 . . . . -0.5(3) ?
    C9 N3 C6 N4 . . . . 179.85(19) ?
    C7 N3 C6 N4 . . . . -2.0(3) ?
    C9 N3 C6 C5 . . . . 0.1(3) ?
    C7 N3 C6 C5 . . . . 178.3(2) ?
    C4 C5 C6 N4 . . . . 0.8(3) ?
    C11 C5 C6 N4 . . . . -179.0(2) ?
    C4 C5 C6 N3 . . . . -179.5(2) ?
    C11 C5 C6 N3 . . . . 0.7(3) ?
    C6 N4 C2 C3 . . . . -0.1(3) ?
    C6 N4 C2 C1 . . . . 179.3(2) ?
    N4 C2 C3 C4 . . . . 0.3(4) ?
    C1 C2 C3 C4 . . . . -179.1(2) ?
    N1 N2 C13 C14 . . . . -176.7(2) ?
    C9 N3 C7 C8 . . . . 97.7(3) ?
    C6 N3 C7 C8 . . . . -80.4(3) ?
    N2 C13 C14 C19 . . . . 16.6(4) ?
    N2 C13 C14 C15 . . . . -165.8(2) ?
    C2 C3 C4 C5 . . . . 0.0(4) ?
    C6 C5 C4 C3 . . . . -0.5(4) ?
    C11 C5 C4 C3 . . . . 179.3(2) ?
    N2 N1 C12 O2 . . . . 4.9(4) ?
    N2 N1 C12 C10 . . . . -174.99(19) ?
    C9 C10 C12 O2 . . . . 2.0(4) ?
    C11 C10 C12 O2 . . . . -177.1(2) ?
    C9 C10 C12 N1 . . . . -178.1(2) ?
    C11 C10 C12 N1 . . . . 2.8(3) ?
    C19 C14 C15 C16 . . . . -1.0(4) ?
    C13 C14 C15 C16 . . . . -178.7(3) ?
    C15 C14 C19 C18 . . . . 0.9(5) ?
    C13 C14 C19 C18 . . . . 178.6(3) ?
    C18 C17 C16 C15 . . . . -0.3(5) ?
    C14 C15 C16 C17 . . . . 0.7(5) ?
    C16 C17 C18 C19 . . . . 0.3(6) ?
    C14 C19 C18 C17 . . . . -0.6(6) ?
loop_
    _geom_hbond_atom_site_label_D
    _geom_hbond_atom_site_label_H
    _geom_hbond_atom_site_label_A
    _geom_hbond_site_symmetry_A
    _geom_hbond_distance_DH
    _geom_hbond_distance_HA
    _geom_hbond_distance_DA
    _geom_hbond_angle_DHA
    N1 H1N O1 . 0.89(3) 1.93(2) 2.674(3) 140(2)
    C7 H7B O2 2_645 0.97 2.4500 3.204(3) 134.00
    C9 H9 O2 2_645 0.9300 2.5100 3.340(3) 149.00
data_global
_journal_date_recd_electronic     2009-11-06
_journal_date_accepted     2009-11-16
_journal_name_full     'Acta Crystallographica, Section E'
_journal_year     2009
_journal_volume     65
_journal_issue     12
_journal_page_first     o3152
_journal_page_last     o3153
_journal_paper_category     QO
_journal_coeditor_code     IS2485
_publ_contact_author_name     'Muhammad Zia-ur-Rehman'
_publ_contact_author_address
;
Applied Chemistry Research Centre, PCSIR Laboratories Complex, Ferozpure Road,
Lahore-54600, Pakistan.
;
_publ_contact_author_email     'rehman_pcsir@hotmail.com'
_publ_contact_author_fax     ?
_publ_contact_author_phone     '+923334571977'
_publ_section_title
;\
<i>N</i>'-[(<i>E</i>)-Benzylidene]-1-ethyl-7-methyl-4-oxo-1,4-dihydro-1,8-\
naphthyridine-3-carbohydrazide
;
loop_
    _publ_author_name
    _publ_author_footnote
    _publ_author_address
    'Deeba, Farah' .
;
Applied Chemistry Research Centre, PCSIR Laboratories Complex, Ferozpure Road,
Lahore 54600, Pakistan
;
    'Khan, Misbahul Ain' .
;
Department of Chemistry, Islamia University, Bahawalpur, Pakistan
;
    'Zia-ur-Rehman, Muhammad' .
;
Applied Chemistry Research Centre, PCSIR Laboratories Complex, Ferozpure Road,
Lahore 54600, Pakistan
;
    '\,Sahin, Ertan' .
;
Department of Chemistry
Faculty of Science
Atat\"urk University,
25240 Erzurum
Turkey
;
    '\,Caylak, Nagihan' .
;
Department of Physics, Sakarya University
Sakarya, Turkey
;
