# Supplementary material for: N′-[(E)-Benzyl­idene]-1-ethyl-7-methyl-4-oxo-1,4-dihydro-1,8-naphthyridine-3-carbohydrazide
Source: Acta Crystallogr Sect E Struct Rep Online. 2009 Nov 21;65(Pt 12):o3152–3. doi: 10.1107/S1600536809048739 (PMC2972033; doi:10.1107/S1600536809048739)
Supplement: Supplementary file 2 [file e-65-o3152-Isup2.hkl]

#
# h,k,l, Fc-squared, Fo-squared, sigma(Fo-squared) and status flag
#
data_I
_shelx_title ' shelxlnagehan-pd4 in P -1'
_shelx_refln_list_code          4
_shelx_F_calc_maximum      131.52
_exptl_crystal_F_000       352.00
_reflns_d_resolution_high  0.7995
 
loop_
 _symmetry_equiv_pos_as_xyz
 'x, y, z'
 '-x, -y, -z'
 
_cell_length_a     7.1642
_cell_length_b     8.8383
_cell_length_c    14.4560
_cell_angle_alpha  82.624
_cell_angle_beta   85.454
_cell_angle_gamma  68.594
 
_shelx_F_squared_multiplier     1.000
 
loop_
 _refln_index_h
 _refln_index_k
 _refln_index_l
 _refln_F_squared_calc
 _refln_F_squared_meas
 _refln_F_squared_sigma
 _refln_observed_status
   1   0   0      128.72      122.04      3.50 o
   2   0   0      288.50      298.55      8.63 o
   3   0   0        8.47        8.21      0.71 o
   4   0   0       19.84       24.20      1.92 o
   5   0   0       11.16       10.96      1.58 o
   6   0   0       58.14       63.43      5.43 o
   7   0   0        0.02        0.70      1.26 o
   8   0   0        0.47        0.73      2.37 o
  -7   1   0        0.16       -0.37      0.55 o
  -6   1   0        1.04        1.03      1.03 o
  -5   1   0        0.01        0.91      0.98 o
  -4   1   0        0.16        0.81      0.36 o
  -3   1   0        7.69        8.05      1.10 o
  -2   1   0      122.17      134.12      3.93 o
  -1   1   0      599.44      634.04     13.10 o
   0   1   0     3808.20     3510.92     74.12 o
   1   1   0      377.37      346.94      9.54 o
   2   1   0      829.05      891.18     22.70 o
   3   1   0        4.75        2.92      0.59 o
   4   1   0       24.68       21.94      1.73 o
   5   1   0        3.19        5.69      1.59 o
   6   1   0       19.71       19.01      4.07 o
   7   1   0        0.46       -0.73      1.46 o
   8   1   0       25.88       24.41      4.59 o
  -7   2   0        0.06        0.44      0.95 o
  -6   2   0        2.82        3.48      1.32 o
  -5   2   0        2.82        4.00      1.16 o
  -4   2   0        4.05        3.41      1.00 o
  -3   2   0        3.67        5.34      1.53 o
  -2   2   0       11.88        9.76      0.85 o
  -1   2   0      704.64      687.38     13.83 o
   0   2   0     5190.41     4727.37     94.27 o
   1   2   0      277.28      266.97      8.12 o
   2   2   0      103.34      124.40      3.81 o
   3   2   0       55.18       73.59      4.57 o
   4   2   0        4.32        1.58      2.17 o
   5   2   0        1.77        2.16      0.91 o
   6   2   0        7.63        4.98      1.70 o
   7   2   0        1.35        1.85      1.68 o
   8   2   0       11.21        9.84      2.83 o
  -7   3   0       13.01       11.54      2.41 o
  -6   3   0        0.53       -0.03      1.23 o
  -5   3   0        0.19       -0.26      1.00 o
  -4   3   0        0.89        1.41      0.76 o
  -3   3   0       46.80       50.79      3.90 o
  -2   3   0       74.22       74.09      3.95 o
  -1   3   0     2322.64     2517.26     50.38 o
   0   3   0        0.17        1.84      0.36 o
   1   3   0      321.24      286.37      8.43 o
   2   3   0       19.20       17.60      1.41 o
   3   3   0        8.29        6.72      1.01 o
   4   3   0       58.53       59.92      5.63 o
   5   3   0       27.15       33.21      4.50 o
   6   3   0        6.09        7.41      2.61 o
   7   3   0        1.70        3.30      1.68 o
   8   3   0        0.01        1.29      1.43 o
  -6   4   0        0.59        0.35      1.66 o
  -5   4   0        3.86        3.04      1.45 o
  -4   4   0        1.81        1.93      1.24 o
  -3   4   0        1.55        1.99      0.96 o
  -2   4   0      110.05      127.96      3.96 o
  -1   4   0      564.93      695.61     20.19 o
   0   4   0      207.48      218.33      6.49 o
   1   4   0       84.09       86.45      4.41 o
   2   4   0       19.60       16.53      2.23 o
   3   4   0        1.59        3.33      0.48 o
   4   4   0      228.72      223.55      3.92 o
   5   4   0       22.10       23.31      4.06 o
   6   4   0       51.00       52.21      2.79 o
   7   4   0       18.98       18.63      1.73 o
   8   4   0        1.39        1.46      1.39 o
  -5   5   0        0.02        2.68      1.40 o
  -4   5   0       20.35       20.13      2.39 o
  -3   5   0        0.30        0.94      0.80 o
  -2   5   0       52.01       48.70      3.05 o
  -1   5   0      123.72      133.88      3.94 o
   0   5   0        2.74        0.94      0.94 o
   1   5   0       21.41       22.05      1.76 o
   2   5   0       18.10       16.10      1.48 o
   3   5   0        9.63       10.87      1.86 o
   4   5   0       69.96       69.46      3.00 o
   5   5   0       91.59       87.80      5.00 o
   6   5   0       13.61       14.00      2.70 o
   7   5   0       64.34       67.87      5.62 o
   8   5   0        0.01        0.03      1.78 o
  -5   6   0        1.85       -0.23      1.27 o
  -4   6   0        1.66        1.34      1.01 o
  -3   6   0        9.73       14.01      1.81 o
  -2   6   0       16.56       15.05      2.70 o
  -1   6   0        0.15       -0.35      0.69 o
   0   6   0       13.79       15.64      2.74 o
   1   6   0        4.23        5.15      1.04 o
   2   6   0        6.82        8.13      1.35 o
   3   6   0        4.46        7.25      1.67 o
   4   6   0        6.70        6.83      1.48 o
   5   6   0       18.11       14.81      2.49 o
   6   6   0       22.62       25.81      3.13 o
   7   6   0        5.53        5.00      2.14 o
   8   6   0        3.55        1.75      1.59 o
  -4   7   0        0.07       -0.89      0.96 o
  -3   7   0        7.72        6.19      1.75 o
  -2   7   0       41.93       35.80      2.55 o
  -1   7   0        0.09       -0.93      1.31 o
   0   7   0       22.81       18.58      3.27 o
   1   7   0        1.73        4.13      1.18 o
   2   7   0       61.61       63.92      3.52 o
   3   7   0       99.60      101.60      5.81 o
   4   7   0      156.68      165.72      8.29 o
   5   7   0        0.60        0.22      0.94 o
   6   7   0       37.39       37.08      2.83 o
   7   7   0       27.62       27.08      4.43 o
   8   7   0        2.23        5.78      3.04 o
  -3   8   0        4.70        7.09      2.28 o
  -2   8   0        1.71        5.11      1.59 o
  -1   8   0       41.61       33.32      2.97 o
   0   8   0       23.87       17.90      4.65 o
   1   8   0       10.88        6.36      2.21 o
   2   8   0        0.01        0.83      0.75 o
   3   8   0       50.45       46.31      4.15 o
   4   8   0       40.95       39.33      3.53 o
   5   8   0        2.68        4.07      1.46 o
   6   8   0       41.05       40.55      5.11 o
   7   8   0        1.32        0.36      1.23 o
   8   8   0        0.46       -0.81      1.28 o
  -2   9   0        0.91        2.22      1.30 o
  -1   9   0        0.84        1.46      1.64 o
   0   9   0        0.76       -1.26      1.26 o
   1   9   0        0.83        0.81      1.09 o
   2   9   0        1.97        0.91      2.29 o
   3   9   0       23.73       25.47      2.68 o
   4   9   0       13.12       17.04      1.68 o
   5   9   0        8.69        7.86      1.29 o
   6   9   0       20.71       15.72      3.02 o
   7   9   0       17.29       11.43      2.55 o
   0  10   0        0.01        1.85      1.37 o
   1  10   0        1.46        1.63      1.71 o
   2  10   0        3.23        3.94      2.34 o
   3  10   0        0.15       -1.01      1.51 o
   4  10   0        0.88        0.73      1.36 o
   5  10   0        4.96        4.67      1.21 o
   6  10   0        0.02       -0.14      1.42 o
  -6 -10   1        0.10        0.43      1.21 o
  -5 -10   1        3.97        4.44      1.33 o
  -4 -10   1        0.05       -0.10      1.60 o
  -3 -10   1        0.59        1.22      1.55 o
  -2 -10   1        1.05       -0.44      1.81 o
  -1 -10   1        3.39        3.46      3.08 o
   0 -10   1        0.00       -0.76      1.42 o
  -7  -9   1        0.04        0.49      1.05 o
  -6  -9   1       16.45       12.77      2.11 o
  -5  -9   1       10.30       12.36      1.36 o
  -4  -9   1       21.92       21.48      3.66 o
  -3  -9   1        5.09        8.88      1.59 o
  -2  -9   1        0.25        1.17      1.03 o
  -1  -9   1        7.10       11.95      2.64 o
   0  -9   1        1.35        2.64      1.46 o
   1  -9   1        0.00       -0.87      1.53 o
   2  -9   1        3.94        8.17      2.11 o
  -7  -8   1        4.51        5.08      4.46 o
  -6  -8   1       72.70       63.81      5.74 o
  -5  -8   1      150.54      154.39     11.37 o
  -4  -8   1      208.07      231.03     17.75 o
  -3  -8   1       23.30       24.97      1.63 o
  -2  -8   1       42.70       39.96      2.13 o
  -1  -8   1       43.94       42.67      3.53 o
   0  -8   1        1.34        3.12      1.38 o
   1  -8   1        2.18        1.30      1.32 o
   2  -8   1        7.51       10.49      2.54 o
   3  -8   1        0.26       -0.55      1.02 o
  -8  -7   1        1.06        2.64      2.48 o
  -7  -7   1        0.00       -2.25      2.25 o
  -6  -7   1        2.96        6.30      2.08 o
  -5  -7   1       45.11       38.55      2.19 o
  -4  -7   1       18.55       19.66      3.46 o
  -3  -7   1        7.17       10.03      1.80 o
  -2  -7   1        1.99        1.28      1.17 o
  -1  -7   1       35.93       30.49      1.83 o
   0  -7   1        0.02        1.21      0.88 o
   1  -7   1        6.57        7.37      1.59 o
   2  -7   1       36.48       27.15      3.32 o
   3  -7   1       12.77        8.22      1.76 o
   4  -7   1        3.40        5.22      1.83 o
  -8  -6   1        0.00       -1.64      1.64 o
  -7  -6   1        3.05        0.99      2.00 o
  -6  -6   1       41.56       52.52      5.06 o
  -5  -6   1       45.95       50.69      2.73 o
  -4  -6   1       93.61       93.73      4.94 o
  -3  -6   1        0.54        0.89      0.54 o
  -2  -6   1        0.41       -0.69      0.69 o
  -1  -6   1       14.60       18.53      2.02 o
   0  -6   1       43.15       38.91      4.07 o
   1  -6   1        0.62        0.87      1.62 o
   2  -6   1        2.28        0.79      1.39 o
   3  -6   1        1.72        1.41      1.40 o
   4  -6   1       12.20       13.77      2.22 o
   5  -6   1       11.28       12.97      2.43 o
  -8  -5   1        0.00       -0.51      1.28 o
  -7  -5   1       17.24       19.03      2.45 o
  -6  -5   1       76.94       81.22      6.21 o
  -5  -5   1        2.42        1.67      0.86 o
  -4  -5   1       28.70       25.31      3.39 o
  -3  -5   1       11.97        7.85      1.65 o
  -2  -5   1        0.10        0.27      0.89 o
  -1  -5   1        9.30        7.72      1.62 o
   0  -5   1       56.24       56.56      4.34 o
   1  -5   1       74.09       95.59      2.99 o
   2  -5   1        4.11        4.64      1.34 o
   3  -5   1        2.66        2.00      1.20 o
   4  -5   1        3.06        7.00      1.87 o
   5  -5   1        0.07       -0.61      1.18 o
  -8  -4   1        0.30        0.22      2.13 o
  -7  -4   1        2.06        1.04      1.06 o
  -6  -4   1       16.71       18.37      3.61 o
  -5  -4   1       56.30       71.36      5.42 o
  -4  -4   1       56.42       56.97      4.46 o
  -3  -4   1        0.33        0.46      0.67 o
  -2  -4   1      136.61      123.31      6.46 o
  -1  -4   1      451.50      417.67     12.62 o
   0  -4   1        2.39        1.43      0.43 o
   1  -4   1      745.63      849.87     10.33 o
   2  -4   1       12.18       10.41      1.30 o
   3  -4   1        4.02        5.46      1.72 o
   4  -4   1        0.66        0.91      1.34 o
   5  -4   1        0.07        0.23      0.99 o
   6  -4   1        5.43        3.74      1.85 o
  -8  -3   1        1.25       -1.25      2.90 o
  -7  -3   1       21.32       25.99      2.33 o
  -6  -3   1       23.54       18.39      4.80 o
  -5  -3   1       11.50       14.52      2.67 o
  -4  -3   1        3.25        5.01      1.60 o
  -3  -3   1       25.48       27.58      1.69 o
  -2  -3   1      573.12      546.68     12.03 o
  -1  -3   1       20.91       21.97      1.72 o
   0  -3   1       12.03       10.58      1.20 o
   1  -3   1       85.09       85.02      4.34 o
   2  -3   1        8.97        6.97      1.01 o
   3  -3   1      155.05      178.37      5.24 o
   4  -3   1        3.15        7.43      1.73 o
   5  -3   1        1.85        3.49      1.42 o
   6  -3   1        2.30        0.77      0.94 o
   7  -3   1        0.05       -0.72      2.80 o
  -8  -2   1        6.51        6.22      2.18 o
  -7  -2   1        0.83       -1.06      1.37 o
  -6  -2   1        3.01        5.13      1.43 o
  -5  -2   1        0.00       -1.11      1.11 o
  -4  -2   1      161.86      160.68      4.22 o
  -3  -2   1      247.02      292.40      9.62 o
  -2  -2   1      761.36      739.98     22.33 o
  -1  -2   1      353.10      346.20     13.21 o
   0  -2   1      142.10      118.52      3.50 o
   1  -2   1       30.27       27.55      2.15 o
   2  -2   1      199.86      201.70      6.12 o
   3  -2   1      203.65      216.86      4.03 o
   4  -2   1       36.74       36.71      3.75 o
   5  -2   1        3.84        1.80      0.81 o
   6  -2   1        0.09        0.01      0.82 o
   7  -2   1        0.45        0.75      1.88 o
  -8  -1   1        0.91        4.18      2.98 o
  -7  -1   1       24.71       25.59      3.62 o
  -6  -1   1       55.90       49.22      6.80 o
  -5  -1   1       27.68       24.00      4.18 o
  -4  -1   1        1.78        1.13      0.75 o
  -3  -1   1       33.14       32.98      2.53 o
  -2  -1   1      507.34      527.50     14.03 o
  -1  -1   1     2222.15     2078.88     43.51 o
   0  -1   1     3897.53     3481.85     70.71 o
   1  -1   1     3148.13     2765.31     51.22 o
   2  -1   1     1120.50     1064.21     21.87 o
   3  -1   1       14.21       14.59      2.11 o
   4  -1   1       33.16       30.12      3.28 o
   5  -1   1       10.41        9.07      1.69 o
   6  -1   1        0.36        0.20      1.71 o
   7  -1   1        1.62        1.54      3.07 o
  -8   0   1        0.03        1.31      1.48 o
  -7   0   1        1.51       -0.74      0.74 o
  -6   0   1      144.27      146.46      9.66 o
  -5   0   1        4.87        4.80      1.33 o
  -4   0   1       12.22       13.23      2.20 o
  -3   0   1       34.05       36.26      1.94 o
  -2   0   1       12.50       14.21      1.23 o
  -1   0   1      349.20      304.44      9.46 o
   1   0   1      260.50      258.54      7.60 o
   2   0   1     1013.44      972.72     18.74 o
   3   0   1       70.62       76.53      3.85 o
   4   0   1      156.44      145.54      2.47 o
   5   0   1       25.53       21.29      3.31 o
   6   0   1        3.36        3.49      1.72 o
   7   0   1        0.02       -0.21      0.69 o
   8   0   1        0.76        1.70      2.11 o
  -7   1   1       11.25        8.74      3.27 o
  -6   1   1        3.58        3.67      1.71 o
  -5   1   1        2.21        2.46      1.25 o
  -4   1   1       11.40       12.20      1.37 o
  -3   1   1      362.61      361.36     11.16 o
  -2   1   1     1355.55     1301.06     25.40 o
  -1   1   1      744.62      697.05     14.25 o
   0   1   1        4.46        4.95      0.40 o
   1   1   1     3179.71     2936.08     59.75 o
   2   1   1    16339.61    16128.36    372.45 o
   3   1   1       66.88       72.52      4.41 o
   4   1   1       43.83       38.74      2.13 o
   5   1   1        7.03        8.45      1.46 o
   6   1   1        0.05       -0.25      0.71 o
   7   1   1        1.83        1.61      1.10 o
   8   1   1       22.04       28.32      5.09 o
  -7   2   1       24.98       18.14      3.06 o
  -6   2   1        5.39        5.76      1.97 o
  -5   2   1       25.39       21.72      3.39 o
  -4   2   1       15.99       16.86      2.48 o
  -3   2   1        0.22        2.04      1.06 o
  -2   2   1       26.89       28.31      2.21 o
  -1   2   1       35.15       34.64      2.66 o
   0   2   1      248.33      221.45      6.38 o
   1   2   1      656.88      576.87     12.57 o
   2   2   1     2821.07     2875.53     58.56 o
   3   2   1       16.10       17.68      1.37 o
   4   2   1       37.48       36.49      2.51 o
   5   2   1       28.96       30.70      4.15 o
   6   2   1       24.90       31.59      2.37 o
   7   2   1        2.66        3.44      1.89 o
   8   2   1       11.66       11.06      3.11 o
  -7   3   1      113.31       88.68     12.44 o
  -6   3   1        4.83        5.58      1.28 o
  -5   3   1        2.34        1.48      1.34 o
  -4   3   1        8.23        9.61      1.77 o
  -3   3   1        0.27        1.28      0.98 o
  -2   3   1       17.61       25.60      2.60 o
  -1   3   1      513.55      586.29     11.44 o
   0   3   1        2.87        3.40      0.69 o
   1   3   1       21.53       19.93      1.57 o
   2   3   1      361.94      375.07      8.00 o
   3   3   1       19.79       12.77      1.90 o
   4   3   1       65.33       60.71      6.61 o
   5   3   1        0.56       -0.79      0.81 o
   6   3   1        0.43        0.73      1.10 o
   7   3   1        0.95        2.93      1.51 o
   8   3   1        1.03        1.54      1.47 o
  -6   4   1        0.45       -0.05      1.54 o
  -5   4   1        0.02       -1.00      1.00 o
  -4   4   1        2.94        6.28      1.36 o
  -3   4   1        1.03        2.02      1.17 o
  -2   4   1        3.12        5.05      1.39 o
  -1   4   1      143.39      162.79      4.96 o
   0   4   1      100.86      100.75      5.09 o
   1   4   1     1220.04     1268.59     37.26 o
   2   4   1       53.10       52.53      3.11 o
   3   4   1        1.04        0.94      0.43 o
   4   4   1       83.27       76.17      5.85 o
   5   4   1        0.49        1.03      0.84 o
   6   4   1       10.75       10.78      2.35 o
   7   4   1        3.25        1.14      0.92 o
   8   4   1        0.65        1.16      2.99 o
  -5   5   1        2.79        0.86      1.57 o
  -4   5   1        7.25       11.69      1.60 o
  -3   5   1        9.29        7.16      2.56 o
  -2   5   1       23.27       20.88      2.96 o
  -1   5   1        0.04        0.76      0.72 o
   0   5   1       10.30       12.21      1.63 o
   1   5   1      928.41     1141.34     18.21 o
   2   5   1        1.61        0.60      0.55 o
   3   5   1       39.04       38.87      3.07 o
   4   5   1       19.87       19.35      2.17 o
   5   5   1        9.63       10.62      1.95 o
   6   5   1       52.33       60.65      4.73 o
   7   5   1        0.39       -0.22      1.27 o
   8   5   1        6.26       10.07      2.46 o
  -5   6   1        0.41        3.01      1.65 o
  -4   6   1        6.01        4.41      1.37 o
  -3   6   1        2.77        2.49      1.33 o
  -2   6   1       11.54       11.66      2.12 o
  -1   6   1        2.38        3.52      1.31 o
   0   6   1      151.95      146.60     10.79 o
   1   6   1        9.56        6.09      1.87 o
   2   6   1       11.34       11.91      1.47 o
   3   6   1        1.08        2.57      1.40 o
   4   6   1       17.48       17.08      2.45 o
   5   6   1        5.81        3.57      1.36 o
   6   6   1       31.36       33.85      2.41 o
   7   6   1        0.24       -1.32      1.85 o
   8   6   1       20.89       27.14      4.99 o
  -4   7   1        4.97        5.00      1.91 o
  -3   7   1       21.61       22.55      2.99 o
  -2   7   1       24.51       25.94      1.99 o
  -1   7   1       31.51       27.63      1.96 o
   0   7   1       25.92       27.28      3.02 o
   1   7   1       11.31        5.21      1.19 o
   2   7   1        4.08        5.08      1.09 o
   3   7   1        1.36        1.67      1.15 o
   4   7   1        0.04        0.41      1.82 o
   5   7   1       14.24       18.17      2.29 o
   6   7   1        9.26        7.65      2.69 o
   7   7   1        0.97        0.06      1.08 o
   8   7   1        1.74        2.75      1.34 o
  -3   8   1        0.18       -1.38      1.38 o
  -2   8   1        4.51        3.26      2.36 o
  -1   8   1        4.14        5.75      2.14 o
   0   8   1       91.30       70.13      5.57 o
   1   8   1        2.90        2.39      1.23 o
   2   8   1        7.77        7.97      1.87 o
   3   8   1        1.25        2.29      1.24 o
   4   8   1        1.31        3.03      1.34 o
   5   8   1        8.47        8.73      1.57 o
   6   8   1       60.96       54.58      4.85 o
   7   8   1        8.60        9.94      2.86 o
   8   8   1        8.81       10.63      2.47 o
  -2   9   1        0.68        0.53      2.11 o
  -1   9   1        9.89       13.70      2.36 o
   0   9   1        0.25        3.25      1.80 o
   1   9   1       11.00       10.60      2.54 o
   2   9   1        4.16        6.40      2.29 o
   3   9   1       14.76       18.16      2.48 o
   4   9   1        0.99        0.41      1.04 o
   5   9   1        6.30        5.36      1.37 o
   6   9   1       41.67       30.11      6.29 o
   7   9   1       22.23       37.88     11.75 o
   0  10   1       12.52       12.62      2.52 o
   1  10   1        0.08        0.02      1.99 o
   2  10   1        0.63        1.07      1.92 o
   3  10   1        1.49       -0.17      1.56 o
   4  10   1        0.94        1.42      1.25 o
   5  10   1        6.93        8.93      1.96 o
   6  10   1        5.85        3.66      1.95 o
   3  11   1        0.11        0.54      3.76 o
  -5 -10   2        0.54       -0.51      1.70 o
  -4 -10   2        3.44        2.05      1.16 o
  -3 -10   2        7.55        7.93      1.48 o
  -2 -10   2        0.10       -1.30      1.66 o
  -1 -10   2       26.20       33.82      4.56 o
   0 -10   2        0.63        1.54      1.51 o
  -7  -9   2        2.59        1.57      1.91 o
  -6  -9   2        8.94        6.39      2.14 o
  -5  -9   2       31.13       19.14      3.95 o
  -4  -9   2        0.44        1.28      1.18 o
  -3  -9   2       13.88       16.67      1.66 o
  -2  -9   2        3.55        2.74      1.68 o
  -1  -9   2        4.38        2.43      1.32 o
   0  -9   2        2.26        1.26      2.44 o
   1  -9   2        0.06       -0.21      1.52 o
  -7  -8   2        0.15        2.16      2.06 o
  -6  -8   2        3.49        0.92      0.97 o
  -5  -8   2       11.66       12.70      1.95 o
  -4  -8   2       53.76       54.71      4.42 o
  -3  -8   2       11.13        8.79      2.04 o
  -2  -8   2       19.99       21.87      2.88 o
  -1  -8   2       16.17       19.81      3.25 o
   0  -8   2        0.14        0.08      1.10 o
   1  -8   2        2.02        2.67      1.30 o
   2  -8   2        1.16       -0.95      1.05 o
   3  -8   2        2.94        3.44      1.13 o
  -8  -7   2        0.06        0.39      2.63 o
  -7  -7   2        1.52        3.71      1.75 o
  -6  -7   2        0.25        0.59      1.42 o
  -5  -7   2       68.10       64.98      5.11 o
  -4  -7   2      352.28      385.26     23.04 o
  -3  -7   2       21.43       19.35      3.80 o
  -2  -7   2      482.31      505.11     19.46 o
  -1  -7   2      137.62      146.55      5.93 o
   0  -7   2        4.95        2.70      1.01 o
   1  -7   2       29.32       26.04      2.63 o
   2  -7   2       27.02       22.43      2.52 o
   3  -7   2       11.05        9.80      1.86 o
   4  -7   2        9.06        9.19      6.22 o
  -8  -6   2        0.14        2.42      2.81 o
  -7  -6   2        1.02        0.34      1.23 o
  -6  -6   2        0.06        0.29      0.58 o
  -5  -6   2        0.36       -0.14      1.24 o
  -4  -6   2      101.37       93.67      6.05 o
  -3  -6   2      115.96      117.28      7.35 o
  -2  -6   2      207.56      214.15     12.83 o
  -1  -6   2       33.21       30.55      3.50 o
   0  -6   2       40.93       39.42      2.56 o
   1  -6   2       20.79       20.37      3.56 o
   2  -6   2        7.41        7.60      1.57 o
   3  -6   2        2.37        7.35      1.75 o
   4  -6   2       33.80       31.34      5.06 o
   5  -6   2        0.00        0.62      2.16 o
  -8  -5   2        0.25        0.31      2.17 o
  -7  -5   2        0.53       -1.52      1.52 o
  -6  -5   2       16.91       22.18      3.17 o
  -5  -5   2       53.72       63.53      3.41 o
  -4  -5   2       11.61        6.51      1.29 o
  -3  -5   2       62.30       55.33      3.02 o
  -2  -5   2      308.66      314.77      5.16 o
  -1  -5   2        0.14        0.76      0.82 o
   0  -5   2        8.36        6.11      1.61 o
   1  -5   2        5.24        6.23      1.51 o
   2  -5   2        1.06       -0.44      1.08 o
   3  -5   2       18.35       18.91      3.67 o
   4  -5   2        2.47        3.52      1.20 o
   5  -5   2        1.79        0.15      2.21 o
  -8  -4   2        0.40        0.17      1.44 o
  -7  -4   2        0.00       -0.38      1.21 o
  -6  -4   2        0.00        1.82      2.41 o
  -5  -4   2      179.14      195.51     14.76 o
  -4  -4   2      196.56      213.12      6.35 o
  -3  -4   2       59.93       66.02      4.46 o
  -2  -4   2       64.01       59.81      3.15 o
  -1  -4   2       13.44       10.73      1.61 o
   0  -4   2       20.12       23.46      1.75 o
   1  -4   2       60.24       67.74      5.21 o
   2  -4   2        0.00       -0.58      0.98 o
   3  -4   2        1.70        1.15      0.95 o
   4  -4   2       23.69       16.92      4.64 o
   5  -4   2        0.40       -0.93      1.18 o
   6  -4   2        1.73        0.74      1.47 o
  -8  -3   2        0.63        1.98      3.79 o
  -7  -3   2        0.06       -1.51      1.51 o
  -6  -3   2        0.40        3.00      2.61 o
  -5  -3   2       77.19       75.51      5.73 o
  -4  -3   2      428.81      487.07      8.60 o
  -3  -3   2      198.97      229.71      7.12 o
  -2  -3   2      586.11      582.99     12.89 o
  -1  -3   2        0.97        2.34      0.52 o
   0  -3   2       16.01       17.64      1.42 o
   1  -3   2      144.09      143.47      5.42 o
   2  -3   2       37.38       35.95      2.85 o
   3  -3   2      535.92      588.93     17.18 o
   4  -3   2        7.29        5.49      1.46 o
   5  -3   2        0.95        1.75      1.32 o
   6  -3   2        0.00        1.45      1.56 o
   7  -3   2        0.16        1.12      1.42 o
  -8  -2   2        0.33       -0.83      2.21 o
  -7  -2   2        6.44        7.08      2.84 o
  -6  -2   2        0.00       -0.88      0.88 o
  -5  -2   2      105.76       98.51      7.29 o
  -4  -2   2       13.08       14.89      1.74 o
  -3  -2   2        5.24        5.58      0.82 o
  -2  -2   2      300.61      316.34     15.09 o
  -1  -2   2      232.85      246.78      9.18 o
   0  -2   2      145.51      143.08      4.24 o
   1  -2   2       66.39       58.83      4.42 o
   2  -2   2      710.38      717.14     21.02 o
   3  -2   2      725.49      808.51     10.96 o
   4  -2   2       40.46       35.74      3.10 o
   5  -2   2       35.35       38.80      3.04 o
   6  -2   2        0.05        0.90      1.61 o
   7  -2   2        0.00        1.31      3.17 o
  -8  -1   2        1.33       -0.01      1.58 o
  -7  -1   2        3.38        3.92      2.05 o
  -6  -1   2      122.39      121.90     10.84 o
  -5  -1   2        9.57        7.34      1.47 o
  -4  -1   2        9.89       13.68      2.13 o
  -3  -1   2      106.64      108.99      5.60 o
  -2  -1   2      431.41      434.67      9.59 o
  -1  -1   2     1090.34     1083.47     22.16 o
   0  -1   2      691.80      659.00     14.08 o
   1  -1   2     3744.06     3500.31     72.29 o
   2  -1   2       53.75       47.74      3.61 o
   3  -1   2      416.64      429.34     12.79 o
   4  -1   2       55.34       62.46      2.13 o
   5  -1   2        2.21        0.35      2.65 o
   6  -1   2        7.11        5.29      1.46 o
   7  -1   2        0.01       -0.57      0.57 o
  -8   0   2        2.62       -0.69      1.48 o
  -7   0   2        0.17        0.19      1.61 o
  -6   0   2       59.97       61.70      3.93 o
  -5   0   2       34.16       32.30      3.50 o
  -4   0   2      173.42      197.19      3.33 o
  -3   0   2        9.54        9.76      1.33 o
  -2   0   2      225.93      209.15      6.26 o
  -1   0   2      599.71      518.86     10.74 o
   0   0   2      262.37      274.51      8.02 o
   1   0   2      272.55      233.49      6.80 o
   2   0   2    16620.92    15651.48    343.74 o
   3   0   2      127.07      126.72      6.43 o
   4   0   2       49.04       46.05      3.60 o
   5   0   2        6.83        5.30      1.22 o
   6   0   2        0.08        1.63      1.30 o
   7   0   2        0.34        0.06      0.67 o
   8   0   2        2.04        4.30      5.96 o
  -7   1   2        0.91        0.32      1.01 o
  -6   1   2        3.21        2.89      1.38 o
  -5   1   2        0.12        0.11      1.53 o
  -4   1   2      112.55      118.94      5.69 o
  -3   1   2      106.03       98.04      4.94 o
  -2   1   2      180.85      182.36      5.26 o
  -1   1   2      321.70      284.27      8.93 o
   0   1   2       56.58       48.50      3.66 o
   1   1   2     2054.41     1931.07     39.64 o
   2   1   2    17297.56    16804.82    360.66 o
   3   1   2      201.12      209.88      6.13 o
   4   1   2        7.37        4.96      1.06 o
   5   1   2       26.24       30.93      3.30 o
   6   1   2       13.12       12.42      1.99 o
   7   1   2        0.03        0.28      0.83 o
   8   1   2        4.56        3.45      2.67 o
  -7   2   2       38.22       27.86      4.27 o
  -6   2   2       12.07       12.78      2.48 o
  -5   2   2       41.43       40.51      2.77 o
  -4   2   2        8.90       10.26      1.67 o
  -3   2   2        4.31        2.73      1.30 o
  -2   2   2       16.75       18.53      2.60 o
  -1   2   2     1217.73     1200.00     23.75 o
   0   2   2     2548.39     2434.84     48.05 o
   1   2   2       17.40       12.94      1.27 o
   2   2   2      123.48      129.92      3.89 o
   3   2   2        0.42        1.44      0.49 o
   4   2   2      536.64      556.69     18.20 o
   5   2   2        6.54        8.42      2.36 o
   6   2   2        1.51        2.04      1.33 o
   7   2   2        1.17       -0.64      1.48 o
   8   2   2        0.03        1.39      1.63 o
  -7   3   2       40.79       31.41      5.13 o
  -6   3   2        8.15        9.17      1.37 o
  -5   3   2        0.32        2.20      1.34 o
  -4   3   2        0.38        0.55      0.76 o
  -3   3   2        9.97        8.35      1.25 o
  -2   3   2       16.17       15.51      2.09 o
  -1   3   2      103.54      108.67      5.43 o
   0   3   2      127.22      141.54      4.18 o
   1   3   2      809.25      796.31     16.56 o
   2   3   2      713.41      685.68     15.33 o
   3   3   2      125.82      111.46      5.65 o
   4   3   2      108.93      128.21      2.71 o
   5   3   2        0.15        1.55      1.56 o
   6   3   2        2.07        1.46      1.08 o
   7   3   2        1.80        5.32      2.09 o
   8   3   2        0.15        3.32      1.70 o
  -6   4   2        0.25        0.12      1.09 o
  -5   4   2      176.93      178.95     29.22 o
  -4   4   2        0.38        0.78      1.81 o
  -3   4   2        0.87        0.24      0.70 o
  -2   4   2        0.56        1.89      1.25 o
  -1   4   2       78.65       69.90      3.60 o
   0   4   2      559.90      609.04     17.76 o
   1   4   2     2058.46     2173.83     63.76 o
   2   4   2      477.20      491.51     14.78 o
   3   4   2       10.74       10.03      2.34 o
   4   4   2        5.11        8.21      1.73 o
   5   4   2        2.60        3.85      1.08 o
   6   4   2        6.33        8.64      2.61 o
   7   4   2        9.20       11.98      1.84 o
   8   4   2        4.38        9.82      2.08 o
  -5   5   2       47.21       47.74     10.65 o
  -4   5   2        1.72        1.19      1.34 o
  -3   5   2        7.60        8.89      1.86 o
  -2   5   2        1.84        4.26      1.31 o
  -1   5   2        3.81        5.33      1.31 o
   0   5   2        2.07        3.38      0.78 o
   1   5   2       61.85       94.88      5.90 o
   2   5   2        0.80        0.33      0.88 o
   3   5   2        5.35        4.91      0.97 o
   4   5   2        0.03       -0.03      0.91 o
   5   5   2        3.16        3.19      1.19 o
   6   5   2       11.20       11.51      2.27 o
   7   5   2       21.91       24.08      3.58 o
   8   5   2        1.89        1.31      3.07 o
  -5   6   2        0.22       -0.99      1.80 o
  -4   6   2        8.73       12.13      3.19 o
  -3   6   2        0.15       -0.95      1.17 o
  -2   6   2       21.34       19.91      3.51 o
  -1   6   2        0.14        1.36      1.79 o
   0   6   2       18.33       11.75      2.11 o
   1   6   2       87.27       93.27      3.32 o
   2   6   2       16.44       21.38      2.40 o
   3   6   2       88.18       99.36      3.23 o
   4   6   2        6.53        4.89      1.33 o
   5   6   2        0.62       -0.41      1.23 o
   6   6   2        1.84        1.40      0.83 o
   7   6   2        7.44       12.35      2.79 o
   8   6   2        6.58        6.03      1.83 o
  -4   7   2        0.38        1.13      3.94 o
  -3   7   2        3.99        1.48      2.30 o
  -2   7   2        0.24        0.76      1.31 o
  -1   7   2        0.00        1.01      0.92 o
   0   7   2        3.57        1.63      1.80 o
   1   7   2       14.59       12.87      2.33 o
   2   7   2       18.68       16.42      3.32 o
   3   7   2        5.73        6.90      1.46 o
   4   7   2       33.92       33.00      2.72 o
   5   7   2        9.55       12.34      2.49 o
   6   7   2        3.18        2.67      0.97 o
   7   7   2        0.46        0.15      2.07 o
   8   7   2        2.01        2.00      2.85 o
  -3   8   2        0.89        2.87      1.54 o
  -2   8   2        0.01        0.70      1.89 o
  -1   8   2       28.00       26.15      3.32 o
   0   8   2       28.03       23.21      2.47 o
   1   8   2       15.02       10.69      2.12 o
   2   8   2       18.25       14.20      3.87 o
   3   8   2        5.33        6.58      1.63 o
   4   8   2        9.48       11.95      2.68 o
   5   8   2       32.44       23.88      2.71 o
   6   8   2       17.77       17.28      2.93 o
   7   8   2        0.10        0.08      0.86 o
   8   8   2        2.05        3.65      2.94 o
  -2   9   2        2.89        1.02      1.38 o
  -1   9   2        1.10        2.86      1.33 o
   0   9   2        6.90        6.65      1.32 o
   1   9   2       57.09       50.42      4.89 o
   2   9   2       51.05       46.73      5.74 o
   3   9   2        4.17        1.86      1.91 o
   4   9   2        1.04       -0.74      1.42 o
   5   9   2        3.13        3.93      1.27 o
   6   9   2       19.13       23.67      5.65 o
   7   9   2        1.49       12.63      5.89 o
   0  10   2        0.05       -1.42      1.42 o
   1  10   2        0.63        1.00      1.31 o
   2  10   2        0.49       -1.81      1.81 o
   3  10   2        0.09        0.74      1.10 o
   4  10   2        0.82        2.78      1.96 o
   5  10   2        5.80        7.73      2.85 o
   6  10   2        0.12       -0.97      2.39 o
   3  11   2        0.89        7.67      7.11 o
   4  11   2        0.80        1.62      2.67 o
  -5 -10   3        0.13        1.17      1.11 o
  -4 -10   3        0.89        1.85      1.92 o
  -3 -10   3        6.27        5.48      1.89 o
  -2 -10   3        5.12        9.71      2.21 o
  -1 -10   3       14.72       17.34      3.21 o
  -6  -9   3        0.08       -0.37      1.45 o
  -5  -9   3        0.09        0.13      1.19 o
  -4  -9   3        0.01       -1.20      1.20 o
  -3  -9   3       22.98       21.87      1.93 o
  -2  -9   3        2.60        8.09      1.42 o
  -1  -9   3        0.10       -0.91      2.02 o
   0  -9   3        0.24        2.21      1.43 o
   1  -9   3        4.02        5.83      1.55 o
  -7  -8   3        1.97        5.21      3.59 o
  -6  -8   3        0.83        2.20      1.15 o
  -5  -8   3        0.84        0.40      1.57 o
  -4  -8   3       90.40       92.02      8.80 o
  -3  -8   3      212.47      232.69     17.96 o
  -2  -8   3       39.66       35.27      3.76 o
  -1  -8   3        0.82        2.84      1.92 o
   0  -8   3        2.00        3.11      1.58 o
   1  -8   3        9.98       10.11      1.10 o
   2  -8   3        0.35       -0.82      0.96 o
   3  -8   3        0.11        1.65      0.88 o
  -8  -7   3        1.98        2.57      2.02 o
  -7  -7   3        0.00       -2.39      2.39 o
  -6  -7   3        0.01        1.10      1.29 o
  -5  -7   3        4.43        7.52      1.81 o
  -4  -7   3       55.35       58.56      4.53 o
  -3  -7   3      448.43      473.62     28.25 o
  -2  -7   3      130.23      131.70      5.33 o
  -1  -7   3        3.12        3.02      1.25 o
   0  -7   3        2.39        0.85      1.18 o
   1  -7   3       15.01       24.57      2.80 o
   2  -7   3        0.26        1.13      1.07 o
   3  -7   3        1.57        4.40      1.59 o
   4  -7   3        1.99        9.03      2.32 o
  -8  -6   3        0.02        0.88      1.75 o
  -7  -6   3        0.01        1.20      1.66 o
  -6  -6   3        8.28        4.85      1.67 o
  -5  -6   3        0.93       -0.91      1.43 o
  -4  -6   3        3.71        2.32      2.00 o
  -3  -6   3      113.25      113.64      6.88 o
  -2  -6   3       83.32       76.26      4.68 o
  -1  -6   3        0.15        0.97      1.50 o
   0  -6   3       47.81       37.11      2.15 o
   1  -6   3       33.93       38.70      2.65 o
   2  -6   3        0.08       -0.82      0.82 o
   3  -6   3        9.34       11.75      2.18 o
   4  -6   3       10.82       11.55      2.46 o
   5  -6   3        5.30       11.22      2.60 o
  -8  -5   3        0.94        5.49      2.10 o
  -7  -5   3        0.67        2.10      2.34 o
  -6  -5   3        1.21        1.44      1.98 o
  -5  -5   3       21.92       28.71      3.04 o
  -4  -5   3       53.62       62.00      3.94 o
  -3  -5   3       52.85       57.75      2.77 o
  -2  -5   3       32.45       31.86      2.59 o
  -1  -5   3        0.09        0.01      1.13 o
   0  -5   3       46.41       42.20      5.43 o
   1  -5   3        4.94        4.16      1.38 o
   2  -5   3       39.47       41.18      2.27 o
   3  -5   3        2.30        1.37      0.86 o
   4  -5   3        0.03        0.02      1.31 o
   5  -5   3        1.70        3.40      4.79 o
  -8  -4   3        1.64        3.94      3.58 o
  -7  -4   3        1.14        7.85      2.73 o
  -6  -4   3        0.21        3.45      1.74 o
  -5  -4   3       44.19       44.37      3.00 o
  -4  -4   3      381.84      443.04     13.55 o
  -3  -4   3       46.53       49.46      3.86 o
  -2  -4   3       12.51        8.83      1.49 o
  -1  -4   3       31.22       27.59      2.10 o
   0  -4   3      365.40      380.21     11.32 o
   1  -4   3       91.29       76.95      5.91 o
   2  -4   3       24.69       27.09      2.93 o
   3  -4   3       37.09       44.01      2.63 o
   4  -4   3        0.50        1.32      1.53 o
   5  -4   3        0.04        0.55      0.82 o
   6  -4   3        0.22        0.25      4.51 o
  -8  -3   3        0.81        0.55      2.37 o
  -7  -3   3        6.43        8.74      2.16 o
  -6  -3   3        0.02       -0.39      1.90 o
  -5  -3   3        9.60        9.78      1.55 o
  -4  -3   3        3.90       12.03      2.04 o
  -3  -3   3       63.98       83.49      4.31 o
  -2  -3   3      206.63      203.20      6.30 o
  -1  -3   3       38.92       30.43      2.40 o
   0  -3   3       55.21       49.94      3.82 o
   1  -3   3       41.43       30.97      1.66 o
   2  -3   3       23.28       26.22      2.11 o
   3  -3   3      198.68      213.87      6.86 o
   4  -3   3       12.53       14.87      2.83 o
   5  -3   3        1.83        1.27      1.20 o
   6  -3   3        1.49        4.33      1.52 o
   7  -3   3        0.10        2.05      1.72 o
  -8  -2   3        0.15        1.94      2.87 o
  -7  -2   3        7.78        8.03      2.87 o
  -6  -2   3        5.30        9.73      2.41 o
  -5  -2   3       17.35       19.83      3.45 o
  -4  -2   3       62.83       59.65      4.65 o
  -3  -2   3      161.94      157.03      4.88 o
  -2  -2   3       75.55       85.63      3.34 o
  -1  -2   3        8.42        6.98      0.62 o
   0  -2   3     1722.42     1775.06     44.78 o
   1  -2   3        9.33        8.72      0.75 o
   2  -2   3      140.37      134.90      5.44 o
   3  -2   3        5.26        7.43      1.53 o
   4  -2   3       45.85       39.31      2.51 o
   5  -2   3       53.25       50.91      4.07 o
   6  -2   3        0.92       -0.17      0.39 o
   7  -2   3        0.24       -0.02      1.67 o
  -8  -1   3        0.00       -2.03      2.03 o
  -7  -1   3        0.07       -0.99      1.81 o
  -6  -1   3       15.27       16.62      2.63 o
  -5  -1   3       26.97       36.63      3.73 o
  -4  -1   3       16.08       15.38      2.06 o
  -3  -1   3        1.05        0.23      0.83 o
  -2  -1   3        6.11        4.71      0.71 o
  -1  -1   3      739.28      706.64     15.30 o
   0  -1   3       90.56       81.59      2.42 o
   1  -1   3     1223.90     1241.92     25.27 o
   2  -1   3      175.39      198.76      7.09 o
   3  -1   3      405.92      391.17     13.05 o
   4  -1   3      133.30      146.54      4.53 o
   5  -1   3       67.75       62.77      2.78 o
   6  -1   3        8.09       10.34      2.05 o
   7  -1   3        3.42        1.71      1.55 o
  -8   0   3        0.02       -1.68      1.68 o
  -7   0   3        2.59        0.59      0.72 o
  -6   0   3        6.39        6.21      1.36 o
  -5   0   3        4.68        4.44      0.90 o
  -4   0   3      784.77      844.61     11.35 o
  -3   0   3        5.38        3.82      0.72 o
  -2   0   3       32.66       32.05      2.47 o
  -1   0   3      199.83      177.76      5.23 o
   0   0   3     1249.20     1270.30     25.93 o
   1   0   3       53.61       43.59      3.29 o
   2   0   3      879.43      936.35     22.69 o
   3   0   3       41.85       43.74      2.24 o
   4   0   3      631.38      602.90      8.99 o
   5   0   3       12.03       14.23      2.37 o
   6   0   3        5.32        4.77      1.22 o
   7   0   3        0.79        2.26      1.09 o
   8   0   3        0.04        4.05      5.00 o
  -7   1   3        2.81        4.18      1.50 o
  -6   1   3        2.84        1.43      1.80 o
  -5   1   3       21.88       27.35      2.90 o
  -4   1   3      610.55      626.40     25.35 o
  -3   1   3        5.01        5.81      0.89 o
  -2   1   3      111.23      111.57      3.53 o
  -1   1   3       17.15       15.48      1.20 o
   0   1   3       46.46       39.56      2.99 o
   1   1   3        2.68        5.83      0.64 o
   2   1   3     1692.22     1718.09     34.75 o
   3   1   3      119.66      122.52      7.73 o
   4   1   3     1000.66     1067.88     13.99 o
   5   1   3        0.04        0.38      0.53 o
   6   1   3       17.64       15.90      2.53 o
   7   1   3        7.11        4.14      1.50 o
   8   1   3        0.02       -0.68      2.54 o
  -7   2   3        0.75       -0.03      1.38 o
  -6   2   3        5.70        5.65      1.43 o
  -5   2   3        0.02       -0.48      1.51 o
  -4   2   3        0.08       -0.60      0.60 o
  -3   2   3      112.81      104.93      1.89 o
  -2   2   3        6.88        7.35      1.04 o
  -1   2   3      357.26      359.33      7.17 o
   0   2   3      758.09      701.76     14.33 o
   1   2   3      184.32      180.68      6.70 o
   2   2   3      730.77      701.41     15.44 o
   3   2   3      180.91      183.51      5.49 o
   4   2   3     2916.97     3154.85     51.15 o
   5   2   3       12.46        7.63      1.85 o
   6   2   3        2.10        1.10      1.44 o
   7   2   3        0.08        0.73      1.80 o
   8   2   3        0.00        1.37      1.25 o
  -7   3   3        0.08       -0.32      1.07 o
  -6   3   3       29.52       24.24      3.91 o
  -5   3   3      212.20      227.54     19.22 o
  -4   3   3       57.57       57.90      3.36 o
  -3   3   3       62.06       56.40      1.97 o
  -2   3   3      159.78      150.77      2.99 o
  -1   3   3       28.70       24.76      1.61 o
   0   3   3        0.00        0.15      0.47 o
   1   3   3      264.94      253.65      8.58 o
   2   3   3      159.73      150.07      5.59 o
   3   3   3       81.06       90.72      4.62 o
   4   3   3      132.10      152.50      2.42 o
   5   3   3       12.73       16.14      2.26 o
   6   3   3        0.08       -0.02      1.16 o
   7   3   3        0.69        2.38      1.50 o
   8   3   3        1.84       -0.22      1.31 o
  -6   4   3       13.37       11.05      1.70 o
  -5   4   3      330.90      330.08     47.08 o
  -4   4   3       50.66       50.59      2.73 o
  -3   4   3       22.99       24.81      1.71 o
  -2   4   3        1.91        3.40      1.04 o
  -1   4   3        0.99        0.50      0.59 o
   0   4   3        0.60        0.04      0.48 o
   1   4   3      375.05      428.54     12.78 o
   2   4   3      133.01      123.99      5.96 o
   3   4   3       96.61      102.73      5.31 o
   4   4   3        2.49        3.16      0.66 o
   5   4   3        8.80        8.34      1.46 o
   6   4   3        6.28        8.07      2.04 o
   7   4   3        0.36        1.16      1.31 o
   8   4   3        2.75        3.02      1.48 o
  -5   5   3        3.16        2.52      2.52 o
  -4   5   3        0.99        1.69      1.37 o
  -3   5   3       38.63       40.57      2.77 o
  -2   5   3       27.19       26.16      1.84 o
  -1   5   3       33.53       31.64      3.48 o
   0   5   3       22.08       22.09      1.97 o
   1   5   3      264.99      292.30      5.20 o
   2   5   3      118.50      124.03      2.28 o
   3   5   3      872.05      984.37     26.30 o
   4   5   3       13.12       11.62      1.30 o
   5   5   3        5.01        5.25      1.25 o
   6   5   3        0.11        2.24      1.30 o
   7   5   3        5.84        9.08      3.33 o
   8   5   3        3.37        7.27      4.72 o
  -5   6   3       27.86       29.63      4.36 o
  -4   6   3        4.10        7.43      2.12 o
  -3   6   3        7.05        3.03      1.98 o
  -2   6   3        9.66       10.19      2.08 o
  -1   6   3        6.74        8.45      1.55 o
   0   6   3        0.14       -0.71      0.71 o
   1   6   3        7.25        8.93      1.29 o
   2   6   3       40.30       40.13      4.40 o
   3   6   3      166.56      171.77      5.28 o
   4   6   3        0.25        0.41      0.62 o
   5   6   3        1.52        0.33      0.88 o
   6   6   3        6.99        5.92      1.33 o
   7   6   3        2.03        4.17      1.93 o
   8   6   3        0.04        1.61      1.33 o
  -4   7   3        2.10       -0.97      1.84 o
  -3   7   3        5.65        8.65      1.87 o
  -2   7   3       46.85       50.81      3.64 o
  -1   7   3        6.09        3.44      1.24 o
   0   7   3       26.71       21.02      3.97 o
   1   7   3       20.48       15.09      2.76 o
   2   7   3        6.27        8.92      1.75 o
   3   7   3       12.12       10.00      1.79 o
   4   7   3       10.55       11.83      2.24 o
   5   7   3        8.33        7.10      2.36 o
   6   7   3        0.57        0.57      1.02 o
   7   7   3        2.59        4.25      2.04 o
   8   7   3        1.70        2.97      1.35 o
  -3   8   3        1.41        5.17      3.76 o
  -2   8   3        1.88        2.25      1.10 o
  -1   8   3       37.97       40.96      3.99 o
   0   8   3       11.50        4.85      2.16 o
   1   8   3        8.02        7.25      1.52 o
   2   8   3       36.98       27.21      2.51 o
   3   8   3       13.62       11.91      2.61 o
   4   8   3        0.38       -0.46      0.52 o
   5   8   3        5.35        5.43      1.71 o
   6   8   3        1.06        0.27      0.98 o
   7   8   3        0.00        3.22      4.61 o
   8   8   3        0.44        1.04      2.86 o
  -2   9   3        2.65        1.41      1.65 o
  -1   9   3        3.97        6.45      1.79 o
   0   9   3        5.92        5.76      1.52 o
   1   9   3       19.64       15.64      1.70 o
   2   9   3       20.19       19.66      3.05 o
   3   9   3        1.02        1.71      1.45 o
   4   9   3        1.59        0.66      0.69 o
   5   9   3        0.37       -0.61      0.68 o
   6   9   3        0.43       -1.32      2.08 o
   7   9   3        5.76       -3.67      7.58 o
   0  10   3        0.55        2.20      3.27 o
   1  10   3        0.57        2.43      1.44 o
   2  10   3        0.84       -0.36      1.03 o
   3  10   3       13.92       12.94      2.71 o
   4  10   3        2.02        0.13      1.30 o
   5  10   3        5.63       11.35      2.79 o
   6  10   3        2.33        1.88      1.98 o
   3  11   3        0.08        0.27      2.58 o
  -5 -10   4        4.77        9.66      2.57 o
  -4 -10   4        4.09       10.37      2.14 o
  -3 -10   4        0.47        3.12      1.70 o
  -2 -10   4        0.65       -1.14      1.14 o
  -1 -10   4        3.14        9.47      1.70 o
  -6  -9   4        2.60        5.53      2.00 o
  -5  -9   4        2.39        5.26      1.79 o
  -4  -9   4        0.02       -1.22      1.22 o
  -3  -9   4        0.50        0.13      2.21 o
  -2  -9   4        8.94        8.08      1.83 o
  -1  -9   4        4.96        3.98      1.48 o
   0  -9   4        0.46       -1.15      1.47 o
   1  -9   4       15.48       23.93      4.06 o
  -7  -8   4        0.76       -0.21      4.89 o
  -6  -8   4        1.02        2.66      3.40 o
  -5  -8   4        6.25        6.14      1.84 o
  -4  -8   4        2.19        4.59      1.38 o
  -3  -8   4        9.22       13.94      2.62 o
  -2  -8   4        1.53        2.30      1.25 o
  -1  -8   4      122.12      129.67      8.69 o
   0  -8   4        0.21        0.44      1.40 o
   1  -8   4        7.18        6.04      1.73 o
   2  -8   4        0.85        0.91      2.37 o
  -7  -7   4        0.83        1.05      1.76 o
  -6  -7   4        0.16       -0.07      0.99 o
  -5  -7   4        0.03       -0.79      1.00 o
  -4  -7   4        7.06        4.92      2.41 o
  -3  -7   4        0.03        0.86      1.71 o
  -2  -7   4      348.61      371.94     22.33 o
  -1  -7   4        8.41        4.74      1.10 o
   0  -7   4      121.86      126.29      5.97 o
   1  -7   4        0.31       -1.09      1.09 o
   2  -7   4        3.92        4.52      1.62 o
   3  -7   4        5.96        7.85      2.16 o
  -8  -6   4        0.08        0.94      2.57 o
  -7  -6   4        2.23        4.91      1.95 o
  -6  -6   4        0.54       -0.11      0.75 o
  -5  -6   4        4.06        4.16      1.13 o
  -4  -6   4        6.27        3.77      1.26 o
  -3  -6   4       17.33       18.86      2.19 o
  -2  -6   4      524.30      548.84     27.00 o
  -1  -6   4      578.17      600.37     29.57 o
   0  -6   4      383.35      395.55     19.81 o
   1  -6   4       63.29       59.49      3.75 o
   2  -6   4        0.92        0.17      1.18 o
   3  -6   4        0.40       -0.35      1.05 o
   4  -6   4        4.83        4.39      2.41 o
  -8  -5   4        2.44        5.72      2.74 o
  -7  -5   4        0.74       -1.06      1.95 o
  -6  -5   4        2.55        1.63      1.43 o
  -5  -5   4        0.21        0.96      1.11 o
  -4  -5   4        0.06       -0.75      0.75 o
  -3  -5   4        7.65        7.18      1.75 o
  -2  -5   4       25.65       25.47      3.44 o
  -1  -5   4        3.81        1.56      1.07 o
   0  -5   4       98.36       92.49      2.96 o
   1  -5   4        3.03        2.31      0.91 o
   2  -5   4        5.85        2.33      3.12 o
   3  -5   4       11.54        9.83      1.93 o
   4  -5   4        2.85        0.61      1.22 o
   5  -5   4        0.01        1.22      2.93 o
  -8  -4   4        0.58        1.52      3.82 o
  -7  -4   4        0.01       -1.76      1.76 o
  -6  -4   4        5.97        8.85      2.60 o
  -5  -4   4        9.96       13.70      2.50 o
  -4  -4   4       17.25       16.91      1.87 o
  -3  -4   4      272.81      321.54      5.36 o
  -2  -4   4       87.60       92.17      2.21 o
  -1  -4   4        9.13       11.28      1.89 o
   0  -4   4      180.36      186.69      2.93 o
   1  -4   4        0.17        0.57      0.63 o
   2  -4   4       22.44       23.61      3.31 o
   3  -4   4        4.41        4.89      1.52 o
   4  -4   4        1.66        1.72      1.35 o
   5  -4   4        1.32        6.02      2.53 o
   6  -4   4        1.12        0.79      2.04 o
  -8  -3   4        0.01       -1.76      2.21 o
  -7  -3   4        2.25        4.77      1.97 o
  -6  -3   4       13.89       18.55      4.27 o
  -5  -3   4        0.08        0.12      1.08 o
  -4  -3   4        0.18       -0.56      0.56 o
  -3  -3   4      946.44      994.68     16.03 o
  -2  -3   4     2120.77     2336.24     70.20 o
  -1  -3   4      658.70      664.88     20.13 o
   0  -3   4        4.11        3.96      1.03 o
   1  -3   4       11.87       10.86      1.50 o
   2  -3   4       23.92       21.86      1.91 o
   3  -3   4       33.67       32.86      3.05 o
   4  -3   4        5.55        9.77      2.50 o
   5  -3   4        9.18       10.29      2.02 o
   6  -3   4        7.13        5.24      2.30 o
  -8  -2   4        0.00       -1.60      1.60 o
  -7  -2   4        2.50        6.85      1.92 o
  -6  -2   4        6.55        2.30      3.67 o
  -5  -2   4        0.15        0.56      0.97 o
  -4  -2   4        6.67        9.82      1.20 o
  -3  -2   4       86.37       94.15      4.95 o
  -2  -2   4      276.87      292.12      8.65 o
  -1  -2   4       38.29       30.84      2.93 o
   0  -2   4      509.66      454.72      9.40 o
   1  -2   4        0.14        0.82      0.36 o
   2  -2   4        6.42        7.80      1.06 o
   3  -2   4        1.22        2.02      1.16 o
   4  -2   4       21.30       14.05      3.34 o
   5  -2   4      181.01      211.93     11.62 o
   6  -2   4        0.86        0.17      1.19 o
   7  -2   4        0.77        1.57      1.74 o
  -8  -1   4        1.20        4.52      1.76 o
  -7  -1   4        3.00       -0.06      1.10 o
  -6  -1   4        6.95        6.28      1.43 o
  -5  -1   4       46.87       45.25      2.48 o
  -4  -1   4       28.43       31.85      3.45 o
  -3  -1   4      425.35      402.64     12.43 o
  -2  -1   4       74.01       75.63      3.82 o
  -1  -1   4      267.10      259.52      7.58 o
   0  -1   4       37.89       40.91      3.13 o
   1  -1   4        7.53       11.65      1.16 o
   2  -1   4       78.83       80.57      4.98 o
   3  -1   4      626.49      618.78      9.56 o
   4  -1   4        0.38        0.02      1.35 o
   5  -1   4      173.45      176.01      8.60 o
   6  -1   4        8.36       14.22      2.61 o
   7  -1   4        4.51        5.95      2.04 o
  -8   0   4        0.69        3.30      2.63 o
  -7   0   4        2.37        2.82      1.34 o
  -6   0   4        4.58        6.10      1.66 o
  -5   0   4        1.62        1.84      0.99 o
  -4   0   4      523.29      567.85     15.95 o
  -3   0   4      219.16      225.24      6.81 o
  -2   0   4       82.33       84.67      2.71 o
  -1   0   4        1.22        1.23      0.69 o
   0   0   4      135.47      131.32      3.86 o
   1   0   4       11.23        8.64      0.73 o
   2   0   4      105.73      120.13      3.60 o
   3   0   4       13.31        9.40      1.41 o
   4   0   4       64.23       58.40      3.16 o
   5   0   4        0.29        0.56      0.78 o
   6   0   4        2.29        1.75      0.92 o
   7   0   4        2.00        0.63      1.90 o
   8   0   4        1.67        1.11      2.10 o
  -7   1   4        1.91        1.26      1.02 o
  -6   1   4       24.65       24.80      1.82 o
  -5   1   4        0.01        1.08      1.19 o
  -4   1   4        1.87        2.47      1.15 o
  -3   1   4       56.96       52.89      4.09 o
  -2   1   4      888.64      964.64     28.17 o
  -1   1   4      718.59      713.21     14.54 o
   0   1   4      140.81      130.04      3.87 o
   1   1   4        0.37        0.87      0.26 o
   2   1   4       99.63       93.76      2.84 o
   3   1   4      255.83      289.19      8.60 o
   4   1   4     2234.10     2299.09     31.44 o
   5   1   4       87.48       82.41      4.97 o
   6   1   4       19.86       15.67      2.44 o
   7   1   4        0.53        0.93      0.80 o
   8   1   4        0.06       -0.23      3.24 o
  -7   2   4        0.87        2.82      1.46 o
  -6   2   4        0.02        2.43      1.33 o
  -5   2   4        7.23        5.82      1.33 o
  -4   2   4       40.80       45.04      2.43 o
  -3   2   4      260.88      278.42      4.12 o
  -2   2   4      323.83      327.87      9.81 o
  -1   2   4      146.03      159.96      4.83 o
   0   2   4       11.43       10.71      0.96 o
   1   2   4      134.69      144.35      4.37 o
   2   2   4      265.65      263.68      7.99 o
   3   2   4       21.16       24.18      1.59 o
   4   2   4     2114.75     2195.37     34.63 o
   5   2   4        8.91       10.44      1.85 o
   6   2   4       34.76       36.81      2.36 o
   7   2   4        0.51        1.37      0.85 o
   8   2   4        1.02        1.61      1.46 o
  -6   3   4       37.44       19.21      8.96 o
  -5   3   4       95.11       94.33      6.80 o
  -4   3   4        0.28        0.82      0.99 o
  -3   3   4       77.36       70.01      5.58 o
  -2   3   4        0.02        1.37      0.96 o
  -1   3   4        1.18        1.78      1.31 o
   0   3   4       83.69       90.76      2.85 o
   1   3   4       38.55       45.78      3.48 o
   2   3   4      315.21      307.44     25.88 o
   3   3   4      123.09      138.56      6.04 o
   4   3   4      103.72       98.73      2.41 o
   5   3   4        2.16        1.70      1.60 o
   6   3   4      189.85      174.80      9.01 o
   7   3   4        4.19        6.44      2.25 o
   8   3   4        0.08       -0.20      1.22 o
  -6   4   4       15.43       15.11      2.13 o
  -5   4   4       41.44       48.46      4.58 o
  -4   4   4       17.32       17.54      4.26 o
  -3   4   4      159.02      180.09      9.10 o
  -2   4   4        0.77       -0.25      1.60 o
  -1   4   4      212.75      205.23      4.04 o
   0   4   4      137.90      124.17      7.50 o
   1   4   4        0.67        0.84      0.87 o
   2   4   4      229.39      240.79      9.02 o
   3   4   4      111.90      128.26      6.79 o
   4   4   4      216.67      232.53      6.85 o
   5   4   4        0.28       -0.22      0.47 o
   6   4   4       15.23       14.25      2.43 o
   7   4   4        4.08        0.86      1.51 o
   8   4   4        0.03        2.17      1.73 o
  -5   5   4        3.28        1.25      1.33 o
  -4   5   4        1.14        1.91      1.49 o
  -3   5   4      530.66      550.09     27.49 o
  -2   5   4        8.06        8.32      1.46 o
  -1   5   4       97.17       95.85      3.07 o
   0   5   4       38.20       39.83      3.16 o
   1   5   4        0.73        1.72      0.66 o
   2   5   4       41.52       38.90      3.39 o
   3   5   4      265.26      288.59      9.93 o
   4   5   4        0.92        0.26      1.14 o
   5   5   4        0.84        0.39      0.88 o
   6   5   4        0.13       -0.64      0.71 o
   7   5   4        2.25        1.77      1.88 o
   8   5   4        2.11        5.80      2.33 o
  -5   6   4        0.59        0.15      2.73 o
  -4   6   4        3.94        4.32      1.54 o
  -3   6   4       64.06       69.61      5.32 o
  -2   6   4        3.62        3.46      2.31 o
  -1   6   4        0.61        0.38      0.74 o
   0   6   4       13.42       13.39      1.94 o
   1   6   4       47.60       49.09      3.13 o
   2   6   4        6.97        7.31      1.47 o
   3   6   4       27.18       32.69      3.99 o
   4   6   4        0.47        0.43      1.29 o
   5   6   4       34.02       33.45      2.31 o
   6   6   4        1.47        0.81      0.44 o
   7   6   4        0.43       -0.14      2.19 o
   8   6   4        1.91        0.26      1.74 o
  -4   7   4       12.22       12.48      2.36 o
  -3   7   4        3.80        5.99      1.73 o
  -2   7   4        1.30        1.03      1.35 o
  -1   7   4        2.51        5.29      1.48 o
   0   7   4       36.63       29.53      3.69 o
   1   7   4        0.01       -0.88      0.88 o
   2   7   4        7.16        6.49      1.51 o
   3   7   4        0.59        1.89      1.29 o
   4   7   4       12.89       10.66      2.40 o
   5   7   4       17.80       21.72      3.04 o
   6   7   4        0.28        0.09      0.45 o
   7   7   4        0.45        0.15      1.26 o
   8   7   4        0.06       -1.85      3.05 o
  -3   8   4        1.76        1.63      1.62 o
  -2   8   4        0.04        0.10      1.43 o
  -1   8   4        6.24        4.14      2.18 o
   0   8   4       20.96       16.17      2.32 o
   1   8   4        0.37        1.37      1.57 o
   2   8   4        1.64        1.69      1.16 o
   3   8   4        2.05        5.21      1.36 o
   4   8   4        3.12        1.08      1.44 o
   5   8   4        0.04        1.02      1.99 o
   6   8   4        6.06        3.52      1.80 o
   7   8   4        0.56       -1.04      1.04 o
   8   8   4        2.44       -0.07      4.99 o
  -2   9   4        0.02       -0.75      1.40 o
  -1   9   4        1.63        3.06      1.54 o
   0   9   4        0.05       -1.27      1.63 o
   1   9   4       22.72       22.36      2.28 o
   2   9   4       19.27       18.11      2.09 o
   3   9   4       43.23       36.92      4.21 o
   4   9   4       33.13       36.50      4.14 o
   5   9   4        1.41        1.18      1.36 o
   6   9   4        0.89        2.72      2.36 o
   7   9   4        6.80        1.29      3.66 o
   0  10   4        7.90       10.65      1.99 o
   1  10   4        2.46        1.10      1.86 o
   2  10   4        9.42       12.29      3.10 o
   3  10   4        1.57        0.11      0.77 o
   4  10   4       14.75       13.14      3.53 o
   5  10   4        0.60        3.91      1.85 o
   6  10   4        0.00        2.53      2.17 o
  -4 -10   5        8.36       10.63      1.58 o
  -3 -10   5        1.13        3.85      2.80 o
  -2 -10   5        3.28       -0.19      3.84 o
  -6  -9   5        0.75        0.80      1.26 o
  -5  -9   5        0.02       -0.57      1.35 o
  -4  -9   5        0.50        1.17      1.22 o
  -3  -9   5        0.28        2.36      2.09 o
  -2  -9   5        1.06        0.20      2.29 o
  -1  -9   5        8.21        7.22      2.04 o
   0  -9   5        4.33        1.38      1.67 o
   1  -9   5        8.10        7.22      1.44 o
  -7  -8   5        0.39        2.88      3.55 o
  -6  -8   5        3.87        2.62      1.26 o
  -5  -8   5       10.64       12.39      1.56 o
  -4  -8   5        1.13        0.40      0.97 o
  -3  -8   5        0.02        0.05      0.97 o
  -2  -8   5       15.01       16.92      2.25 o
  -1  -8   5        7.92        9.83      2.21 o
   0  -8   5        0.32       -0.29      1.30 o
   1  -8   5        6.16        5.84      1.47 o
   2  -8   5        0.76        4.23      1.40 o
  -7  -7   5        8.07       13.08      4.89 o
  -6  -7   5        5.66        1.28      0.99 o
  -5  -7   5        0.10       -0.27      1.37 o
  -4  -7   5       25.66       28.10      2.91 o
  -3  -7   5       21.40       26.69      3.15 o
  -2  -7   5       28.00       29.78      2.10 o
  -1  -7   5      285.54      313.37     14.51 o
   0  -7   5        8.10        6.95      1.82 o
   1  -7   5        9.29        9.92      1.84 o
   2  -7   5        0.12        0.05      0.96 o
   3  -7   5       10.83       12.11      3.90 o
  -8  -6   5        7.83       10.93      2.67 o
  -7  -6   5        0.36        2.24      3.66 o
  -6  -6   5       14.11       13.60      2.13 o
  -5  -6   5        0.02        0.24      1.22 o
  -4  -6   5       13.06       14.58      2.37 o
  -3  -6   5        2.84        2.19      1.09 o
  -2  -6   5       22.93       24.75      2.08 o
  -1  -6   5       87.62       82.82      5.30 o
   0  -6   5      207.41      199.49      7.96 o
   1  -6   5       16.45       15.31      2.48 o
   2  -6   5       27.90       27.84      2.91 o
   3  -6   5        0.92        0.41      0.57 o
   4  -6   5        1.49        6.23      1.96 o
  -8  -5   5        5.60        5.03      2.29 o
  -7  -5   5        0.24        1.09      2.00 o
  -6  -5   5        0.03        1.19      1.57 o
  -5  -5   5        4.61        6.27      1.39 o
  -4  -5   5       57.90       58.13      3.22 o
  -3  -5   5       16.14       15.22      2.20 o
  -2  -5   5        8.34       10.08      1.29 o
  -1  -5   5       66.07       64.51      2.17 o
   0  -5   5       96.23       98.43      7.23 o
   1  -5   5       68.97       65.13      3.46 o
   2  -5   5       64.06       61.11      4.18 o
   3  -5   5       34.05       35.20      3.56 o
   4  -5   5        0.42        3.38      2.72 o
   5  -5   5        1.14        0.09      1.87 o
  -8  -4   5       15.64       16.22      3.71 o
  -7  -4   5       31.82       46.39      4.78 o
  -6  -4   5       11.87       11.34      2.87 o
  -5  -4   5        2.19        1.36      0.87 o
  -4  -4   5        0.39        0.34      0.71 o
  -3  -4   5        1.96        1.85      0.92 o
  -2  -4   5      237.77      248.84      4.77 o
  -1  -4   5      177.18      195.98      4.23 o
   0  -4   5        3.83        3.40      0.76 o
   1  -4   5        5.38        4.18      1.67 o
   2  -4   5        6.34        5.92      1.84 o
   3  -4   5        4.07        6.33      1.79 o
   4  -4   5       22.02       28.81      4.13 o
   5  -4   5        0.63        1.65      1.95 o
   6  -4   5        0.25        1.25      2.48 o
  -8  -3   5       46.54       58.37     10.74 o
  -7  -3   5       50.63       54.13      5.85 o
  -6  -3   5        6.73        5.65      1.40 o
  -5  -3   5        1.17        0.89      1.08 o
  -4  -3   5       17.93       13.47      1.55 o
  -3  -3   5      101.61       99.51      2.78 o
  -2  -3   5      405.80      435.84     13.37 o
  -1  -3   5       63.03       63.19      3.47 o
   0  -3   5      149.01      138.94      4.92 o
   1  -3   5        5.02        3.35      0.79 o
   2  -3   5       52.80       48.83      3.40 o
   3  -3   5        3.17        3.85      2.21 o
   4  -3   5        6.48        8.12      1.99 o
   5  -3   5       34.75       33.70      4.21 o
   6  -3   5        3.00        3.32      2.10 o
  -8  -2   5        2.63        2.48      2.70 o
  -7  -2   5       18.39       17.74      2.28 o
  -6  -2   5        1.25        0.37      2.72 o
  -5  -2   5       20.23       17.70      3.61 o
  -4  -2   5        5.25        3.54      1.45 o
  -3  -2   5        4.45        8.03      1.69 o
  -2  -2   5      154.09      142.10      5.37 o
  -1  -2   5     1797.56     1883.41     38.63 o
   0  -2   5      226.08      252.13      7.51 o
   1  -2   5       10.33        8.45      1.08 o
   2  -2   5       33.70       29.72      2.56 o
   3  -2   5       34.46       37.81      5.10 o
   4  -2   5       24.70       28.01      2.92 o
   5  -2   5        0.32        0.25      1.39 o
   6  -2   5        4.22        1.98      1.45 o
   7  -2   5        0.10       -0.34      4.12 o
  -8  -1   5        0.36        1.45      1.76 o
  -7  -1   5        2.89        0.74      1.22 o
  -6  -1   5        2.17        0.96      0.81 o
  -5  -1   5        2.55        3.63      1.31 o
  -4  -1   5        8.81        7.92      1.32 o
  -3  -1   5      127.53      127.08      6.48 o
  -2  -1   5       12.61       11.37      1.56 o
  -1  -1   5        0.46        1.68      0.61 o
   0  -1   5      132.99      151.21      4.46 o
   1  -1   5      284.90      296.55      8.81 o
   2  -1   5      366.27      335.75     12.02 o
   3  -1   5       43.37       32.66      3.11 o
   4  -1   5        0.44        1.60      1.04 o
   5  -1   5       48.07       43.59      3.33 o
   6  -1   5        0.39        2.21      1.69 o
   7  -1   5       17.47       20.08      4.69 o
  -7   0   5        2.94        1.90      1.37 o
  -6   0   5        1.11        0.59      0.99 o
  -5   0   5        4.53        9.48      2.04 o
  -4   0   5        1.11        1.81      0.88 o
  -3   0   5       20.99       28.81      2.49 o
  -2   0   5        3.38        9.48      1.30 o
  -1   0   5      767.54      772.38     15.90 o
   0   0   5      141.91      155.57      4.66 o
   1   0   5      150.70      160.61      4.92 o
   2   0   5      214.62      253.25      7.39 o
   3   0   5       10.27        7.70      1.33 o
   4   0   5        8.07        2.49      1.76 o
   5   0   5        1.29        2.05      2.10 o
   6   0   5       38.16       32.05      3.17 o
   7   0   5       25.08       23.75      3.59 o
   8   0   5        0.00       -2.72      2.72 o
  -7   1   5        4.70        2.91      1.36 o
  -6   1   5        0.74        0.95      0.86 o
  -5   1   5        6.01        6.84      1.32 o
  -4   1   5       16.77       10.19      2.03 o
  -3   1   5        1.67        2.09      1.20 o
  -2   1   5     4277.10     4574.13    168.07 o
  -1   1   5      112.89       87.89      2.77 o
   0   1   5        0.38        1.22      0.52 o
   1   1   5       95.36      108.71      3.33 o
   2   1   5      250.50      265.77      7.89 o
   3   1   5       67.80       72.70      3.73 o
   4   1   5      157.93      174.08      5.66 o
   5   1   5        0.09        0.77      0.48 o
   6   1   5       11.04        8.66      1.69 o
   7   1   5        2.26        0.24      0.75 o
   8   1   5        1.92        5.46      6.56 o
  -7   2   5        2.23        2.89      1.57 o
  -6   2   5        4.87        3.74      1.42 o
  -5   2   5        0.04        1.66      1.00 o
  -4   2   5      110.79      113.35      5.79 o
  -3   2   5        0.09       -0.70      0.70 o
  -2   2   5      851.61      890.58     25.91 o
  -1   2   5      509.68      470.91     13.79 o
   0   2   5      494.35      532.57     10.94 o
   1   2   5      609.50      584.22     12.57 o
   2   2   5      104.51      113.32      3.46 o
   3   2   5       61.64       58.91      3.04 o
   4   2   5        3.28        3.99      0.84 o
   5   2   5        0.09       -0.56      0.56 o
   6   2   5      322.01      308.12     18.64 o
   7   2   5        1.13        0.89      0.62 o
   8   2   5        0.05        7.55      3.13 o
  -6   3   5        2.94        1.83      1.68 o
  -5   3   5        0.06       -0.64      1.45 o
  -4   3   5        0.23        1.87      0.94 o
  -3   3   5       24.38       22.21      3.03 o
  -2   3   5      194.41      222.62      3.34 o
  -1   3   5        8.60        6.82      1.23 o
   0   3   5        0.86        1.09      0.58 o
   1   3   5       72.88       64.15      3.26 o
   2   3   5       92.75       97.07      5.46 o
   3   3   5      226.10      235.43      7.58 o
   4   3   5        8.15       10.17      2.19 o
   5   3   5       21.34       23.50      3.34 o
   6   3   5      509.99      479.78     32.21 o
   7   3   5        0.38        0.37      1.15 o
   8   3   5        0.11       -0.07      1.07 o
  -6   4   5        0.20        0.69      1.79 o
  -5   4   5        1.71        1.82      1.36 o
  -4   4   5      110.89      121.52     10.18 o
  -3   4   5      731.55      777.39     29.81 o
  -2   4   5      123.95      123.87      8.05 o
  -1   4   5        3.82        3.37      0.83 o
   0   4   5       73.47       69.66      3.63 o
   1   4   5       10.43        6.72      1.36 o
   2   4   5        1.02        2.38      0.97 o
   3   4   5        6.63        2.81      3.52 o
   4   4   5       80.59       80.05      2.65 o
   5   4   5        0.03       -0.42      0.46 o
   6   4   5        6.27        5.60      1.82 o
   7   4   5        1.92        1.44      0.83 o
   8   4   5        1.50       -1.49      1.49 o
  -5   5   5        1.22        0.06      1.28 o
  -4   5   5       38.20       32.87      3.04 o
  -3   5   5      446.21      490.53     24.32 o
  -2   5   5      112.49      120.46      4.69 o
  -1   5   5       26.66       28.75      3.13 o
   0   5   5        1.06       -0.37      1.39 o
   1   5   5       87.27       87.44      4.08 o
   2   5   5        9.25        6.57      1.69 o
   3   5   5      190.43      213.41      8.68 o
   4   5   5       19.33       21.93      3.87 o
   5   5   5       90.27       94.43      5.10 o
   6   5   5       25.01       25.58      3.64 o
   7   5   5        0.06        1.05      1.15 o
   8   5   5        0.09        2.00      1.84 o
  -4   6   5        6.36        9.77      2.91 o
  -3   6   5       59.59       62.34      6.24 o
  -2   6   5        0.05        2.19      1.55 o
  -1   6   5       64.10       57.39      2.63 o
   0   6   5       44.09       35.07      2.23 o
   1   6   5       46.80       45.13      2.86 o
   2   6   5       24.83       28.22      3.40 o
   3   6   5        0.58        1.82      0.89 o
   4   6   5       19.76       22.75      2.31 o
   5   6   5      149.37      176.61     13.07 o
   6   6   5        0.01       -0.32      0.76 o
   7   6   5        0.11       -0.20      1.44 o
   8   6   5        0.35        0.68      1.39 o
  -4   7   5        2.00        4.66      2.09 o
  -3   7   5       30.49       31.84      6.01 o
  -2   7   5       26.15       22.26      2.38 o
  -1   7   5        0.49        1.61      2.02 o
   0   7   5        3.92        2.37      1.12 o
   1   7   5       14.90       14.43      2.50 o
   2   7   5        5.34        6.87      1.91 o
   3   7   5        2.71       -0.99      1.26 o
   4   7   5        3.52        6.96      1.85 o
   5   7   5        5.78        3.77      1.94 o
   6   7   5        4.49        2.22      1.87 o
   7   7   5        1.22        1.16      0.91 o
   8   7   5        0.01        2.55      7.42 o
  -3   8   5        1.42        4.01      2.03 o
  -2   8   5        1.10       -0.46      1.25 o
  -1   8   5        0.47        0.00      1.00 o
   0   8   5       22.07       19.37      1.58 o
   1   8   5       11.82       11.18      2.62 o
   2   8   5       49.94       47.96      3.44 o
   3   8   5        0.02       -0.69      1.53 o
   4   8   5        0.63        0.85      1.38 o
   5   8   5        1.44        2.87      1.37 o
   6   8   5        0.00        0.51      2.16 o
   7   8   5        0.16       -0.68      2.80 o
  -1   9   5        0.23        0.68      1.49 o
   0   9   5        1.30        0.28      2.04 o
   1   9   5       14.75       16.22      1.51 o
   2   9   5        0.03       -1.35      1.67 o
   3   9   5        0.68       -0.88      2.54 o
   4   9   5        7.42        5.24      2.46 o
   5   9   5        9.08       13.96      2.02 o
   6   9   5        0.33        4.85      2.38 o
   7   9   5        0.00       -2.77      3.24 o
   0  10   5        0.44       -0.68      2.37 o
   1  10   5        7.45        9.36      2.37 o
   2  10   5        0.70        1.19      2.01 o
   3  10   5        7.23       10.21      4.34 o
   4  10   5        3.98        3.97      1.99 o
   5  10   5        5.33        8.09      3.70 o
   6  10   5        2.30        0.66      3.81 o
  -5  -9   6        0.30        1.53      1.75 o
  -4  -9   6        1.32        1.61      1.66 o
  -3  -9   6        1.93        4.14      1.52 o
  -2  -9   6       17.06       23.83      3.65 o
  -1  -9   6        0.22       -1.61      1.68 o
   0  -9   6        5.32        7.11      1.60 o
  -6  -8   6        4.00        3.26      2.55 o
  -5  -8   6        2.00        0.45      3.04 o
  -4  -8   6        0.98        1.50      1.83 o
  -3  -8   6        0.95        0.24      1.79 o
  -2  -8   6        0.11        1.46      1.17 o
  -1  -8   6        0.57       -0.77      1.89 o
   0  -8   6       16.08       16.94      2.79 o
   1  -8   6       42.78       45.32      9.12 o
   2  -8   6        0.23        2.10      3.15 o
  -7  -7   6       17.01       20.27      4.51 o
  -6  -7   6       24.39       22.60      4.02 o
  -5  -7   6        0.76        0.17      1.29 o
  -4  -7   6        7.74       11.14      2.12 o
  -3  -7   6       29.53       30.76      2.80 o
  -2  -7   6       30.19       34.64      2.84 o
  -1  -7   6       15.66       14.80      3.59 o
   0  -7   6       38.44       37.33      2.72 o
   1  -7   6       20.01       20.74      2.40 o
   2  -7   6        1.58        4.68      1.61 o
   3  -7   6        3.84        2.34      3.63 o
  -7  -6   6        7.08       10.67      4.49 o
  -6  -6   6       10.97       12.52      1.50 o
  -5  -6   6       19.70       16.65      1.30 o
  -4  -6   6        1.43       -1.00      1.00 o
  -3  -6   6        0.75        0.46      1.08 o
  -2  -6   6       14.08       16.86      2.95 o
  -1  -6   6       12.37       11.72      2.09 o
   0  -6   6      333.29      353.51     21.22 o
   1  -6   6      185.40      197.60      9.39 o
   2  -6   6       86.18       88.30      6.24 o
   3  -6   6        0.48       -0.40      0.84 o
   4  -6   6        0.02        2.89      1.78 o
  -8  -5   6        3.50        1.03      2.31 o
  -7  -5   6        0.50        2.53      1.66 o
  -6  -5   6        6.06       10.63      2.50 o
  -5  -5   6        0.34       -0.17      0.78 o
  -4  -5   6        3.29        3.94      1.24 o
  -3  -5   6        3.00        5.74      1.40 o
  -2  -5   6       21.97       23.64      3.38 o
  -1  -5   6       28.89       21.30      3.09 o
   0  -5   6      181.11      190.13      9.59 o
   1  -5   6      178.34      187.58      7.31 o
   2  -5   6      260.01      274.06     16.44 o
   3  -5   6       29.68       27.07      3.32 o
   4  -5   6        1.26        0.78      1.40 o
   5  -5   6        0.05        2.30      2.19 o
  -8  -4   6       63.72       80.78     12.88 o
  -7  -4   6        1.70        3.61      2.22 o
  -6  -4   6        1.98        9.86      3.38 o
  -5  -4   6        2.57        3.09      1.03 o
  -4  -4   6       25.86       27.95      2.01 o
  -3  -4   6        0.77        2.34      2.20 o
  -2  -4   6      101.70       97.62      3.22 o
  -1  -4   6      130.63      125.65      5.13 o
   0  -4   6       22.64       24.12      2.74 o
   1  -4   6        5.76        6.90      1.43 o
   2  -4   6        2.61        2.04      1.06 o
   3  -4   6        0.26        0.68      1.71 o
   4  -4   6        1.66        1.26      1.17 o
   5  -4   6        7.34        6.61      3.19 o
   6  -4   6        0.04        8.91      3.69 o
  -8  -3   6       31.63       31.08      5.70 o
  -7  -3   6       37.07       49.52      5.19 o
  -6  -3   6        0.57        0.72      1.90 o
  -5  -3   6       20.51       25.68      2.67 o
  -4  -3   6        3.92        3.75      1.46 o
  -3  -3   6        0.30        1.77      1.17 o
  -2  -3   6      138.42      180.49      3.18 o
  -1  -3   6      196.70      235.29      4.24 o
   0  -3   6      549.47      594.15      8.21 o
   1  -3   6       21.05       20.40      1.67 o
   2  -3   6       74.34       71.25      2.29 o
   3  -3   6        7.54        6.20      1.70 o
   4  -3   6        1.94        2.22      2.12 o
   5  -3   6        1.41        1.54      1.47 o
   6  -3   6        0.11       -0.17      1.68 o
  -8  -2   6        9.35        6.90      7.33 o
  -7  -2   6       23.63       22.14      3.03 o
  -6  -2   6       20.15       21.54      2.90 o
  -5  -2   6        0.51        0.39      0.56 o
  -4  -2   6       61.16       49.96      3.21 o
  -3  -2   6        0.87        0.15      0.88 o
  -2  -2   6        1.97        2.23      0.70 o
  -1  -2   6      267.67      294.01      8.88 o
   0  -2   6     1959.40     2034.53     72.77 o
   1  -2   6       15.79       15.16      2.24 o
   2  -2   6      184.00      173.86      5.77 o
   3  -2   6        6.26        9.85      1.82 o
   4  -2   6        0.30       -1.21      1.21 o
   5  -2   6        0.20       -1.15      1.99 o
   6  -2   6        0.13        3.63      2.31 o
   7  -2   6       14.25       16.85      2.91 o
  -7  -1   6        5.24        9.64      1.87 o
  -6  -1   6        9.69        9.40      2.21 o
  -5  -1   6       21.47       27.54      3.20 o
  -4  -1   6       30.01       29.61      3.47 o
  -3  -1   6      120.31      110.34      1.93 o
  -2  -1   6        0.92        1.35      0.54 o
  -1  -1   6        6.98        4.72      0.76 o
   0  -1   6       22.01       15.89      1.42 o
   1  -1   6      154.76      159.24      4.76 o
   2  -1   6        1.08        1.53      0.60 o
   3  -1   6       11.54       14.89      2.01 o
   4  -1   6        2.39        3.89      2.26 o
   5  -1   6        7.64        2.61      2.02 o
   6  -1   6        0.43       -0.19      1.25 o
   7  -1   6       34.17       26.56      8.51 o
  -7   0   6        8.98        6.10      1.84 o
  -6   0   6        0.13        1.40      1.45 o
  -5   0   6       26.23       29.98      3.78 o
  -4   0   6       51.71       53.50      3.71 o
  -3   0   6       14.69       16.37      1.61 o
  -2   0   6      378.89      423.85     12.55 o
  -1   0   6       65.99       72.25      4.45 o
   0   0   6       11.10       11.37      0.93 o
   1   0   6       20.21       22.45      1.88 o
   2   0   6       27.41       29.65      1.63 o
   3   0   6        6.02        3.19      1.00 o
   4   0   6        0.37       -0.93      0.93 o
   5   0   6        6.16        8.84      2.27 o
   6   0   6        0.43        0.99      1.06 o
   7   0   6        2.64        2.56      1.61 o
  -7   1   6        0.35        2.13      2.26 o
  -6   1   6       24.47       23.56      2.14 o
  -5   1   6        0.41       -0.75      0.91 o
  -4   1   6        3.96        5.13      1.37 o
  -3   1   6        1.89        6.86      1.38 o
  -2   1   6       56.64       59.10      3.11 o
  -1   1   6      163.55      192.48      6.03 o
   0   1   6      329.97      346.22      9.19 o
   1   1   6       18.55       16.83      1.92 o
   2   1   6      276.62      287.38      9.27 o
   3   1   6       86.62      102.16      2.78 o
   4   1   6        3.35        2.76      1.00 o
   5   1   6        1.10        1.50      0.70 o
   6   1   6       48.64       48.66      4.70 o
   7   1   6        4.52        6.18      2.33 o
   8   1   6        1.23        3.41      3.30 o
  -7   2   6        4.28        7.13      2.06 o
  -6   2   6        5.82        8.15      2.64 o
  -5   2   6       16.93       17.29      3.03 o
  -4   2   6       92.57       98.07      3.93 o
  -3   2   6        0.44        0.74      0.82 o
  -2   2   6      112.32      109.64      2.40 o
  -1   2   6       96.84       92.09      5.13 o
   0   2   6     1635.38     1757.80     51.47 o
   1   2   6        1.02        0.89      0.39 o
   2   2   6        0.93        0.59      0.47 o
   3   2   6       26.10       23.13      2.00 o
   4   2   6       18.50       19.97      2.21 o
   5   2   6       55.03       58.37      3.38 o
   6   2   6      312.70      289.29     14.92 o
   7   2   6        6.65        5.90      1.98 o
   8   2   6        1.54        0.58      2.36 o
  -6   3   6        5.42       10.03      2.81 o
  -5   3   6        4.80        7.98      1.83 o
  -4   3   6        3.44        3.88      1.33 o
  -3   3   6        7.08        7.65      1.59 o
  -2   3   6       95.82       85.28      2.70 o
  -1   3   6      190.72      198.60      3.69 o
   0   3   6      935.32      970.21     29.07 o
   1   3   6       25.56       22.49      1.97 o
   2   3   6        0.14        0.45      0.85 o
   3   3   6       24.17       21.60      1.74 o
   4   3   6       60.54       61.26      2.11 o
   5   3   6       60.63       64.07      3.31 o
   6   3   6       55.80       41.15      2.05 o
   7   3   6        0.43        0.69      0.61 o
   8   3   6       19.20       11.38      3.59 o
  -6   4   6        0.57        0.02      1.43 o
  -5   4   6        2.44        8.14      1.96 o
  -4   4   6       87.72       81.06      5.47 o
  -3   4   6      117.08      126.13      4.91 o
  -2   4   6        5.50        5.16      1.54 o
  -1   4   6       68.42       67.58      2.22 o
   0   4   6       30.73       27.95      2.54 o
   1   4   6       24.87       19.35      1.71 o
   2   4   6       53.31       36.89      3.60 o
   3   4   6       84.09       81.63     10.71 o
   4   4   6       11.60       10.52      1.34 o
   5   4   6        4.27        4.46      1.17 o
   6   4   6       14.04       11.84      2.37 o
   7   4   6        1.57        2.75      1.22 o
   8   4   6       47.42       27.12      4.89 o
  -5   5   6        1.98        5.64      1.96 o
  -4   5   6        9.19        8.40      1.60 o
  -3   5   6       12.34        7.48      2.41 o
  -2   5   6       17.64       15.03      2.65 o
  -1   5   6      618.90      614.15     50.73 o
   0   5   6       18.58        4.01      7.79 o
   1   5   6        0.01       -0.40      0.96 o
   2   5   6       24.46       25.55      3.40 o
   3   5   6        0.97        0.69      1.62 o
   4   5   6       33.93       34.80      3.57 o
   5   5   6        9.61       10.37      1.80 o
   6   5   6        1.87        2.04      0.99 o
   7   5   6        0.62        0.11      0.75 o
   8   5   6        4.21       -0.42      1.11 o
  -4   6   6        0.06        0.28      1.23 o
  -3   6   6        0.43       -0.16      1.22 o
  -2   6   6        7.36        8.68      2.07 o
  -1   6   6     1220.45     1194.70    121.16 o
   0   6   6        8.39        9.63      1.79 o
   1   6   6        0.00        0.05      0.70 o
   2   6   6        7.49        9.85      1.79 o
   3   6   6        3.92        3.23      1.42 o
   4   6   6        1.81        1.72      1.95 o
   5   6   6      103.47      116.81      8.73 o
   6   6   6        0.13       -0.56      0.86 o
   7   6   6        5.53        4.17      1.73 o
   8   6   6        1.52        0.12      0.83 o
  -3   7   6       10.37       13.15      2.60 o
  -2   7   6       16.71       17.38      1.85 o
  -1   7   6        0.10        1.34      2.20 o
   0   7   6        0.15        0.04      1.43 o
   1   7   6        5.56        4.15      1.71 o
   2   7   6       23.74       19.87      5.26 o
   3   7   6       12.28       10.16      3.11 o
   4   7   6        5.82        9.07      1.91 o
   5   7   6        3.52        5.94      1.99 o
   6   7   6        0.92       -1.18      1.18 o
   7   7   6       17.00       12.29      3.19 o
   8   7   6        0.08       -1.28      2.85 o
  -2   8   6       30.42       34.25      5.62 o
  -1   8   6       34.94       39.81      3.75 o
   0   8   6        1.33        0.10      0.95 o
   1   8   6        3.20        3.66      1.74 o
   2   8   6        0.03       -0.75      1.38 o
   3   8   6        3.26       -0.50      2.40 o
   4   8   6        5.58        6.08      2.53 o
   5   8   6        7.07        9.61      2.05 o
   6   8   6        4.00        3.27      1.68 o
   7   8   6        1.26       -0.16      1.50 o
  -1   9   6        0.00       -1.22      1.36 o
   0   9   6        0.00        4.76      3.46 o
   1   9   6        0.26        0.67      2.19 o
   2   9   6        3.92        1.69      2.28 o
   3   9   6        3.79        3.65      1.71 o
   4   9   6       10.08        8.27      3.83 o
   5   9   6        3.38        0.84      2.92 o
   6   9   6        0.39       -1.41      1.41 o
   7   9   6        0.10        2.32      2.56 o
   0  10   6        0.02        1.54      2.50 o
   1  10   6        0.21       -0.21      1.52 o
   2  10   6        0.43       -3.22      3.57 o
   3  10   6       10.01       14.08      2.91 o
   4  10   6        9.11        5.50      3.12 o
   5  10   6        2.52        5.59      2.94 o
   6  10   6        8.89        9.52      4.12 o
  -5  -9   7        0.18        1.97      2.64 o
  -4  -9   7        0.20        3.08      2.47 o
  -3  -9   7        2.41        4.44      1.53 o
  -2  -9   7        7.79        8.66      3.94 o
  -1  -9   7        0.64       -1.36      1.36 o
   0  -9   7        0.02        2.86      3.55 o
  -6  -8   7        2.90        3.23      3.64 o
  -5  -8   7        2.56        1.84      1.67 o
  -4  -8   7        0.78        0.98      1.01 o
  -3  -8   7        0.03       -1.18      1.48 o
  -2  -8   7        0.01       -1.12      1.83 o
  -1  -8   7        0.40        0.86      1.27 o
   0  -8   7        1.10        3.70      1.98 o
   1  -8   7        0.44        2.03      1.92 o
  -7  -7   7        2.71        2.30      1.78 o
  -6  -7   7        0.92        2.05      1.34 o
  -5  -7   7        0.13        0.73      1.04 o
  -4  -7   7        1.15       -0.65      1.64 o
  -3  -7   7        1.58        1.22      1.50 o
  -2  -7   7        0.50        0.04      1.21 o
  -1  -7   7        0.89       -0.22      1.91 o
   0  -7   7        0.02        5.45      1.87 o
   1  -7   7        9.99       10.05      3.00 o
   2  -7   7        4.90        4.80      1.46 o
   3  -7   7        2.41        6.44      5.09 o
  -7  -6   7        1.88        2.09      1.96 o
  -6  -6   7       29.81       23.63      3.79 o
  -5  -6   7       26.04       24.53      2.51 o
  -4  -6   7       52.94       45.69      3.72 o
  -3  -6   7        2.87        4.87      1.61 o
  -2  -6   7        7.73        9.48      1.65 o
  -1  -6   7       35.77       32.90      2.61 o
   0  -6   7       44.81       47.01      2.91 o
   1  -6   7      191.45      188.97     14.81 o
   2  -6   7       11.36       12.68      2.22 o
   3  -6   7       14.97       20.06      4.78 o
   4  -6   7        0.02        2.49      2.45 o
  -7  -5   7        0.00        2.06      3.01 o
  -6  -5   7       61.45       52.11      4.52 o
  -5  -5   7        8.04       11.59      2.65 o
  -4  -5   7       88.77       81.65      5.09 o
  -3  -5   7       11.81       11.80      2.08 o
  -2  -5   7        9.72       10.61      1.98 o
  -1  -5   7        1.26        0.75      1.14 o
   0  -5   7        2.21        2.50      1.28 o
   1  -5   7        5.54        6.80      1.45 o
   2  -5   7      175.82      183.16     14.23 o
   3  -5   7       13.35       15.49      3.99 o
   4  -5   7       19.05       17.41      4.29 o
   5  -5   7        0.02       -0.36      1.94 o
  -7  -4   7       16.02       15.92      3.82 o
  -6  -4   7        0.03        0.87      1.77 o
  -5  -4   7       14.84       10.32      2.08 o
  -4  -4   7       79.18       82.20      3.53 o
  -3  -4   7        0.08        0.30      1.37 o
  -2  -4   7       42.98       40.65      2.63 o
  -1  -4   7        0.20       -1.33      1.33 o
   0  -4   7        3.96        2.96      0.89 o
   1  -4   7      224.28      221.30     11.01 o
   2  -4   7       49.97       53.14      2.26 o
   3  -4   7       24.15       27.56      3.01 o
   4  -4   7       74.90       77.14     10.89 o
   5  -4   7        6.66       13.06      2.63 o
  -7  -3   7       58.95       60.93     17.91 o
  -6  -3   7      176.87      192.73     14.17 o
  -5  -3   7       90.18       85.46      6.43 o
  -4  -3   7       10.42       11.57      2.34 o
  -3  -3   7        1.12        0.10      0.98 o
  -2  -3   7       86.22       86.77      3.48 o
  -1  -3   7        7.33        6.49      1.42 o
   0  -3   7       19.70       18.23      1.53 o
   1  -3   7        0.00        0.43      0.90 o
   2  -3   7        6.13        6.44      1.49 o
   3  -3   7        0.02        0.80      1.09 o
   4  -3   7        0.06       -1.35      1.35 o
   5  -3   7        2.73        6.94      1.69 o
   6  -3   7        2.75        3.11      3.26 o
  -7  -2   7       62.20       61.32     19.58 o
  -6  -2   7      205.67      217.19     17.96 o
  -5  -2   7      171.24      184.01     11.00 o
  -4  -2   7       68.59       63.91      3.48 o
  -3  -2   7       19.51       16.83      1.85 o
  -2  -2   7        0.55        1.88      0.61 o
  -1  -2   7       91.65       94.24      3.34 o
   0  -2   7      152.89      179.14      5.40 o
   1  -2   7      503.99      547.94     10.94 o
   2  -2   7        0.73       -0.20      0.36 o
   3  -2   7       13.31       13.12      2.31 o
   4  -2   7       31.79       34.04      2.72 o
   5  -2   7        0.95        0.29      1.44 o
   6  -2   7        4.59        3.67      2.85 o
  -7  -1   7        1.83        1.54      2.51 o
  -6  -1   7        7.32        8.20      1.90 o
  -5  -1   7        2.26        0.37      1.50 o
  -4  -1   7       78.28       75.54      4.72 o
  -3  -1   7      103.66       91.64      3.10 o
  -2  -1   7       59.18       49.98      3.88 o
  -1  -1   7       47.14       38.98      2.22 o
   0  -1   7        0.75        0.87      0.54 o
   1  -1   7      212.51      225.75      6.81 o
   2  -1   7      259.48      282.14      4.85 o
   3  -1   7       10.22        9.89      1.99 o
   4  -1   7       71.15       77.53      5.60 o
   5  -1   7        0.22       -1.16      2.32 o
   6  -1   7        0.21       -0.60      1.03 o
   7  -1   7        0.60       -0.91      1.57 o
  -7   0   7       56.82       49.05      9.92 o
  -6   0   7        5.26        3.24      1.19 o
  -5   0   7       62.17       62.67      3.33 o
  -4   0   7        2.63        6.27      1.33 o
  -3   0   7       18.29       18.27      2.06 o
  -2   0   7       26.56       22.64      1.87 o
  -1   0   7       27.56       25.54      1.95 o
   0   0   7       78.58       79.12      4.04 o
   1   0   7      345.15      365.98     10.79 o
   2   0   7       24.42       29.87      1.65 o
   3   0   7       26.07       26.69      3.58 o
   4   0   7       38.35       40.55      3.46 o
   5   0   7        5.14        7.08      1.89 o
   6   0   7        3.27        5.08      1.86 o
   7   0   7        0.39       -0.43      1.02 o
  -7   1   7       23.68       23.70      4.64 o
  -6   1   7        0.00        0.42      1.25 o
  -5   1   7       11.66       15.91      2.60 o
  -4   1   7       33.02       33.53      1.87 o
  -3   1   7        2.46        1.78      0.77 o
  -2   1   7       16.86       17.24      1.42 o
  -1   1   7        7.57        3.97      1.60 o
   0   1   7     1896.41     2021.84     59.39 o
   1   1   7       24.22       26.94      1.48 o
   2   1   7       50.83       50.18      2.66 o
   3   1   7       28.49       22.46      1.93 o
   4   1   7        3.24        6.60      1.34 o
   5   1   7        9.30        9.59      1.83 o
   6   1   7        1.97        1.70      1.51 o
   7   1   7        0.23       -0.51      0.96 o
   8   1   7        4.81        6.04      3.50 o
  -6   2   7        4.22        2.03      1.79 o
  -5   2   7       12.11       17.12      1.41 o
  -4   2   7        0.10        0.36      1.00 o
  -3   2   7       24.23       26.82      4.26 o
  -2   2   7       27.31       19.39      2.18 o
  -1   2   7       58.05       63.93      4.93 o
   0   2   7     2570.04     2808.14     82.32 o
   1   2   7      469.83      465.74     14.36 o
   2   2   7       13.31       17.03      2.27 o
   3   2   7       14.04       12.56      2.16 o
   4   2   7       56.19       57.06      3.14 o
   5   2   7        0.00        0.45      1.05 o
   6   2   7       10.98        4.81      1.96 o
   7   2   7        0.02        0.18      1.20 o
   8   2   7        3.94        5.34      6.65 o
  -6   3   7        3.77        4.50      1.77 o
  -5   3   7        0.26        0.57      1.30 o
  -4   3   7        5.78        4.91      1.41 o
  -3   3   7       11.84       11.79      2.09 o
  -2   3   7      215.74      196.70     11.78 o
  -1   3   7        4.37        2.21      1.42 o
   0   3   7        0.74        0.54      0.90 o
   1   3   7       13.39       16.06      2.14 o
   2   3   7      120.74      134.00      2.81 o
   3   3   7       10.65        9.00      1.85 o
   4   3   7       10.53       12.75      1.78 o
   5   3   7        1.13        1.13      0.92 o
   6   3   7        0.16        0.86      0.61 o
   7   3   7        0.62        1.27      0.98 o
   8   3   7       83.00       68.94     21.80 o
  -5   4   7       16.72       25.70      4.91 o
  -4   4   7        0.50        0.53      1.95 o
  -3   4   7       11.19       10.61      1.97 o
  -2   4   7        0.77        1.68      0.89 o
  -1   4   7      170.26      164.35      5.09 o
   0   4   7        9.56       10.87      1.25 o
   1   4   7        9.70        6.74      1.39 o
   2   4   7       11.72        1.53      3.22 o
   3   4   7        3.84        3.06      1.21 o
   4   4   7       16.37       14.94      2.12 o
   5   4   7        1.00        0.10      0.85 o
   6   4   7        9.22        9.50      2.39 o
   7   4   7        1.39        0.58      0.98 o
   8   4   7       40.80       25.58      4.17 o
  -5   5   7        0.14       -0.41      1.43 o
  -4   5   7        0.06        1.38      1.24 o
  -3   5   7        5.47        7.84      2.44 o
  -2   5   7      380.29      406.56     24.03 o
  -1   5   7      915.94      913.50     63.63 o
   0   5   7      351.64      345.47     20.61 o
   1   5   7       12.33       12.12      1.93 o
   2   5   7       14.83       16.83      3.32 o
   3   5   7       35.53       36.80      3.96 o
   4   5   7        0.36       -0.36      1.13 o
   5   5   7        0.32        0.27      0.47 o
   6   5   7        2.62        0.84      1.38 o
   7   5   7        0.35        0.80      0.78 o
   8   5   7        0.32        0.72      1.74 o
  -4   6   7        1.24       -0.57      1.53 o
  -3   6   7        7.25       11.96      1.97 o
  -2   6   7       57.99       55.30      3.77 o
  -1   6   7       41.86       36.07      2.88 o
   0   6   7      109.61      103.36      4.57 o
   1   6   7        5.30        4.25      1.30 o
   2   6   7       17.70       21.66      2.96 o
   3   6   7        0.03       -0.42      1.22 o
   4   6   7        1.47        0.77      1.26 o
   5   6   7        1.71        1.09      0.95 o
   6   6   7        8.96        8.85      1.82 o
   7   6   7        9.60        5.53      1.82 o
   8   6   7        1.69        2.18      6.73 o
  -3   7   7        7.87       12.93      2.07 o
  -2   7   7        3.27        4.92      1.82 o
  -1   7   7       72.62       70.35      4.81 o
   0   7   7       82.95       73.83      4.16 o
   1   7   7      224.12      233.04     17.62 o
   2   7   7        9.12        8.43      2.10 o
   3   7   7       10.30        9.90      2.06 o
   4   7   7        0.19        2.70      1.64 o
   5   7   7        0.04       -0.25      1.61 o
   6   7   7        0.88       -0.04      1.26 o
   7   7   7       21.43       22.88      7.85 o
   8   7   7        0.29       -2.19      3.39 o
  -2   8   7        3.15        7.43      1.95 o
  -1   8   7        0.55       -1.28      1.42 o
   0   8   7        5.68        4.23      1.62 o
   1   8   7        2.49        2.78      1.18 o
   2   8   7        5.05        3.79      1.47 o
   3   8   7        2.06       -1.52      1.58 o
   4   8   7       24.21       30.52      2.71 o
   5   8   7        1.27        1.59      1.30 o
   6   8   7        0.17       -0.05      1.53 o
   7   8   7        3.95        1.97      3.17 o
  -1   9   7        0.06        3.71      1.66 o
   0   9   7        2.61        2.42      2.17 o
   1   9   7        3.65        3.82      2.31 o
   2   9   7       14.75       15.85      3.56 o
   3   9   7       13.06       16.32      2.04 o
   4   9   7        0.93        2.49      2.16 o
   5   9   7        0.15       -1.03      1.71 o
   6   9   7        0.01        1.44      2.79 o
   1  10   7        0.51        2.13      1.78 o
   2  10   7        0.03        2.67      1.65 o
   3  10   7        0.38       -2.00      2.00 o
   4  10   7        0.04       -1.55      1.55 o
   5  10   7        2.75        2.77      4.19 o
  -4  -9   8       11.42       14.02      5.73 o
  -3  -9   8        0.12        1.44      3.17 o
  -2  -9   8        0.58        0.13      1.90 o
  -1  -9   8        4.59       11.33     14.18 o
  -5  -8   8        2.54        6.16      3.80 o
  -4  -8   8        7.52       11.30      2.07 o
  -3  -8   8        0.29        0.27      1.02 o
  -2  -8   8        1.00        1.20      2.48 o
  -1  -8   8        3.37        7.90      2.19 o
   0  -8   8        7.02        8.85      1.55 o
   1  -8   8        0.02       -0.39      1.48 o
  -6  -7   8        1.76       -0.99      0.99 o
  -5  -7   8        8.43        4.97      3.23 o
  -4  -7   8       23.88       22.33      2.00 o
  -3  -7   8        3.58        1.18      1.25 o
  -2  -7   8        3.96        3.87      1.47 o
  -1  -7   8        5.55        0.92      2.47 o
   0  -7   8        2.69        2.65      1.45 o
   1  -7   8        0.16       -1.11      1.11 o
   2  -7   8        0.08        0.59      1.64 o
  -7  -6   8        0.47       -0.10      2.03 o
  -6  -6   8        4.99        5.66      2.04 o
  -5  -6   8       77.23       66.07      5.75 o
  -4  -6   8        6.40        3.60      1.72 o
  -3  -6   8        6.83        5.32      1.91 o
  -2  -6   8        2.20        0.95      2.19 o
  -1  -6   8        6.76        4.91      1.36 o
   0  -6   8        0.58       -0.22      1.12 o
   1  -6   8        0.90        1.51      1.05 o
   2  -6   8       19.83       18.66      1.98 o
   3  -6   8        0.01       -0.34      1.67 o
  -7  -5   8        0.24       -2.05      2.05 o
  -6  -5   8        2.40        4.77      1.56 o
  -5  -5   8        0.30        2.26      1.27 o
  -4  -5   8        9.47        9.19      2.06 o
  -3  -5   8       40.68       37.62      2.69 o
  -2  -5   8        0.03       -0.80      0.80 o
  -1  -5   8        0.00        0.22      0.95 o
   0  -5   8        0.00        0.44      1.49 o
   1  -5   8        7.22        6.72      2.26 o
   2  -5   8      114.23      115.66      8.50 o
   3  -5   8      140.27      169.95     17.90 o
   4  -5   8       27.53       23.61      8.07 o
  -7  -4   8        0.72        2.22      1.45 o
  -6  -4   8       17.64       17.89      4.71 o
  -5  -4   8       14.16       13.06      3.15 o
  -4  -4   8       14.15       13.44      2.21 o
  -3  -4   8        6.55        4.91      1.29 o
  -2  -4   8       31.66       29.79      2.71 o
  -1  -4   8        1.58        0.95      1.33 o
   0  -4   8       75.99       74.76      3.91 o
   1  -4   8        3.21        0.58      0.87 o
   2  -4   8       72.20       66.81      4.39 o
   3  -4   8       71.36       74.01      7.11 o
   4  -4   8       70.04       89.31     20.26 o
   5  -4   8        1.60        3.07      1.79 o
  -7  -3   8        8.64       14.72      3.00 o
  -6  -3   8      240.88      260.17     31.74 o
  -5  -3   8       19.08       15.25      3.24 o
  -4  -3   8        0.95        0.75      0.80 o
  -3  -3   8        1.33        0.80      1.14 o
  -2  -3   8      135.51      138.97     10.21 o
  -1  -3   8       10.83        8.50      1.37 o
   0  -3   8        1.85        3.29      1.07 o
   1  -3   8        8.03        8.67      1.79 o
   2  -3   8       14.76       19.95      2.31 o
   3  -3   8       26.46       30.72      3.23 o
   4  -3   8        2.28        3.38      2.86 o
   5  -3   8        0.57        1.71      2.34 o
   6  -3   8        6.78        9.19      2.15 o
  -7  -2   8        0.44       -2.23      2.23 o
  -6  -2   8       13.24       15.52      1.94 o
  -5  -2   8       83.27       84.43      4.58 o
  -4  -2   8       32.45       35.14      1.63 o
  -3  -2   8       17.57       14.15      2.11 o
  -2  -2   8       37.58       29.49      3.20 o
  -1  -2   8        4.65        3.30      0.90 o
   0  -2   8        0.25        0.42      0.61 o
   1  -2   8       90.42      102.80      3.23 o
   2  -2   8      345.60      379.59     22.58 o
   3  -2   8        0.91        0.97      2.24 o
   4  -2   8        0.60        0.68      1.98 o
   5  -2   8        0.53        8.45      2.18 o
   6  -2   8        2.95        0.52      1.23 o
  -7  -1   8        2.85        5.81      3.24 o
  -6  -1   8      113.56      113.61     10.91 o
  -5  -1   8      139.99      149.33      6.87 o
  -4  -1   8        5.65        5.41      1.99 o
  -3  -1   8       85.54       85.47      5.24 o
  -2  -1   8      453.35      465.65      7.25 o
  -1  -1   8        1.16        1.65      0.74 o
   0  -1   8       27.61       26.64      2.11 o
   1  -1   8      182.11      187.51      3.19 o
   2  -1   8      127.35      130.03      3.85 o
   3  -1   8      149.29      172.80     12.54 o
   4  -1   8       11.20       14.96      3.17 o
   5  -1   8        1.47       -0.22      1.37 o
   6  -1   8        0.93        2.55      2.20 o
   7  -1   8        0.07        1.28      2.23 o
  -7   0   8        4.16        2.70      1.71 o
  -6   0   8        1.59        2.68      1.43 o
  -5   0   8       45.35       47.18      3.77 o
  -4   0   8        0.99        0.92      1.35 o
  -3   0   8       91.24       89.70      5.49 o
  -2   0   8       18.32       21.43      1.80 o
  -1   0   8      256.37      258.11      4.38 o
   0   0   8       16.11       13.81      1.89 o
   1   0   8        7.83        6.00      1.24 o
   2   0   8       19.29       23.77      2.07 o
   3   0   8       90.93      102.13      3.20 o
   4   0   8        2.43        2.59      2.13 o
   5   0   8        0.67       -0.69      0.92 o
   6   0   8        0.81        2.41      1.33 o
   7   0   8        1.85        0.75      1.40 o
  -7   1   8        6.13        8.56      2.07 o
  -6   1   8       48.51       48.73      9.82 o
  -5   1   8        1.71       -0.41      1.54 o
  -4   1   8       27.31       31.75      3.09 o
  -3   1   8        6.89        4.00      1.65 o
  -2   1   8       65.91       64.61      2.30 o
  -1   1   8       41.39       48.05      3.75 o
   0   1   8       33.87       33.04      1.83 o
   1   1   8        0.64        0.57      0.74 o
   2   1   8      367.49      367.19      5.66 o
   3   1   8       56.45       61.77      2.09 o
   4   1   8        0.16       -0.43      0.43 o
   5   1   8        6.51       10.66      2.09 o
   6   1   8        1.03        0.62      1.09 o
   7   1   8        0.21        0.17      0.86 o
  -6   2   8       14.89       12.98      2.02 o
  -5   2   8       34.49       34.62      3.53 o
  -4   2   8        6.06        2.92      2.11 o
  -3   2   8       63.19       61.04      3.35 o
  -2   2   8        4.05        8.94      1.52 o
  -1   2   8       54.37       51.51      4.04 o
   0   2   8        6.82        3.85      2.66 o
   1   2   8        1.06        1.02      0.58 o
   2   2   8       80.57       80.18      8.48 o
   3   2   8        4.72        4.68      1.26 o
   4   2   8        4.76        3.09      0.97 o
   5   2   8        1.81        1.21      0.97 o
   6   2   8        0.12        0.59      0.68 o
   7   2   8       10.28        9.65      2.31 o
   8   2   8       10.70       12.06      3.51 o
  -6   3   8        1.53       -0.05      2.05 o
  -5   3   8        6.41        6.94      1.81 o
  -4   3   8       19.26       15.03      2.53 o
  -3   3   8       23.56       23.62      2.76 o
  -2   3   8       82.75       71.69      4.50 o
  -1   3   8       16.92       16.96      2.54 o
   0   3   8       46.52       41.86      3.33 o
   1   3   8       29.80       25.06      1.98 o
   2   3   8     1287.07     1375.31     90.32 o
   3   3   8       53.35       60.60      2.41 o
   4   3   8        3.94        7.62      1.78 o
   5   3   8        0.66        1.63      0.64 o
   6   3   8        1.17        0.01      0.96 o
   7   3   8       13.32        9.93      1.40 o
   8   3   8       24.65       18.76      8.18 o
  -5   4   8        0.64        0.77      1.44 o
  -4   4   8       20.96       23.16      2.34 o
  -3   4   8        0.09       -0.85      0.85 o
  -2   4   8       43.27       42.37      2.68 o
  -1   4   8        5.28        9.62      1.48 o
   0   4   8       64.66       56.45      2.05 o
   1   4   8      198.16      185.48      6.35 o
   2   4   8       61.81       71.90      3.50 o
   3   4   8        3.42        2.79      1.11 o
   4   4   8        2.19        1.16      0.86 o
   5   4   8        6.83        6.44      1.47 o
   6   4   8        2.70        6.31      1.73 o
   7   4   8        0.06        0.65      0.67 o
   8   4   8        2.13        3.64      3.06 o
  -5   5   8        0.74        2.88      1.73 o
  -4   5   8        0.00       -1.03      1.42 o
  -3   5   8       23.17       20.35      2.54 o
  -2   5   8       17.45       21.97      2.41 o
  -1   5   8       27.04       29.60      2.30 o
   0   5   8       70.48       72.89      3.85 o
   1   5   8        5.83        5.99      1.46 o
   2   5   8        3.04        3.34      1.45 o
   3   5   8        8.75        9.82      2.29 o
   4   5   8       15.93       15.04      3.22 o
   5   5   8        0.69        0.32      0.42 o
   6   5   8        1.07        0.54      0.98 o
   7   5   8        0.08       -0.62      0.93 o
   8   5   8        0.26        0.96      2.17 o
  -4   6   8        1.50        1.72      1.62 o
  -3   6   8       14.14       11.83      2.82 o
  -2   6   8       12.03       13.39      1.89 o
  -1   6   8       18.98       15.02      3.08 o
   0   6   8       54.15       57.97      4.03 o
   1   6   8     1399.18     1368.59     61.91 o
   2   6   8       43.07       42.98      2.40 o
   3   6   8        8.94        5.22      4.01 o
   4   6   8        0.13        4.34      1.87 o
   5   6   8        0.46        1.05      1.57 o
   6   6   8        1.74       -1.43      1.72 o
   7   6   8        7.96        9.00      3.10 o
   8   6   8        0.02       -0.13      1.45 o
  -3   7   8        5.05        6.59      1.61 o
  -2   7   8        0.69       -0.99      0.99 o
  -1   7   8        9.71        8.03      1.88 o
   0   7   8       58.74       65.27      5.17 o
   1   7   8      348.01      361.66     27.14 o
   2   7   8       49.70       47.71      2.97 o
   3   7   8        1.90        3.29      1.59 o
   4   7   8        0.77        1.11      1.35 o
   5   7   8        1.87        3.59      1.63 o
   6   7   8        6.04        6.63      1.82 o
   7   7   8        7.26        5.00      1.93 o
  -2   8   8        3.02        1.79      1.44 o
  -1   8   8        5.28        6.62      2.27 o
   0   8   8        3.03        1.93      1.24 o
   1   8   8       28.47       25.92      4.70 o
   2   8   8        7.66       12.44      2.55 o
   3   8   8       12.32       14.96      2.45 o
   4   8   8        7.32        8.17      2.11 o
   5   8   8        0.33        4.71      3.49 o
   6   8   8        1.75        2.61      5.50 o
   7   8   8        0.03       -0.58      2.10 o
  -1   9   8       16.48       18.85      4.30 o
   0   9   8       21.13       24.85      3.28 o
   1   9   8        6.89        4.98      2.56 o
   2   9   8        0.26        0.86      1.80 o
   3   9   8        0.58       -2.51      2.51 o
   4   9   8        0.04       -1.80      1.80 o
   5   9   8        0.21       -1.81      1.81 o
   6   9   8        1.73       -0.13      1.53 o
   1  10   8        2.25       -0.40      1.70 o
   2  10   8        0.09       -0.48      2.80 o
   3  10   8        0.33       -0.03      1.80 o
   4  10   8        5.50       11.17      2.62 o
   5  10   8        3.43        1.38      1.55 o
  -5  -8   9        0.54        2.82      2.69 o
  -4  -8   9        1.20       -0.30      1.48 o
  -3  -8   9        2.58        5.08      1.33 o
  -2  -8   9        5.71       10.30      2.10 o
  -1  -8   9        0.08        2.95      2.27 o
   0  -8   9        3.14        3.58      2.96 o
  -6  -7   9        0.74        1.29      1.29 o
  -5  -7   9        1.50        0.50      1.38 o
  -4  -7   9        2.12        5.06      2.51 o
  -3  -7   9       18.53       19.09      2.04 o
  -2  -7   9        2.17        0.50      1.42 o
  -1  -7   9        0.02        2.52      1.58 o
   0  -7   9        3.33        3.19      1.44 o
   1  -7   9        0.01       -1.17      1.17 o
   2  -7   9        1.75        1.23      2.81 o
  -6  -6   9        0.16        1.31      1.80 o
  -5  -6   9        3.44        4.28      1.86 o
  -4  -6   9       20.94       20.76      1.99 o
  -3  -6   9        0.00       -1.32      1.32 o
  -2  -6   9       41.13       39.53      2.80 o
  -1  -6   9        0.64        1.18      1.92 o
   0  -6   9        4.12        2.38      1.64 o
   1  -6   9       10.53       11.49      2.09 o
   2  -6   9        4.81        1.45      1.16 o
   3  -6   9       13.14       14.79      3.37 o
  -7  -5   9        0.02        0.36      3.76 o
  -6  -5   9        0.60        1.02      0.82 o
  -5  -5   9        0.01        0.02      0.88 o
  -4  -5   9       79.97       65.15      4.45 o
  -3  -5   9      149.47      123.66      5.91 o
  -2  -5   9       82.13       63.05      3.58 o
  -1  -5   9        3.01        2.24      1.48 o
   0  -5   9       17.42       16.39      3.56 o
   1  -5   9        8.13        7.72      2.60 o
   2  -5   9        0.01       -0.04      0.67 o
   3  -5   9       26.34       30.33      6.18 o
   4  -5   9       14.39       17.90      3.86 o
  -7  -4   9        0.32       -0.35      2.10 o
  -6  -4   9        3.09        3.36      2.53 o
  -5  -4   9        8.60       14.92      2.00 o
  -4  -4   9       81.84       73.67      3.80 o
  -3  -4   9       27.61       28.45      3.58 o
  -2  -4   9       14.76       12.51      2.22 o
  -1  -4   9       25.78       22.69      4.56 o
   0  -4   9       36.64       37.77      2.96 o
   1  -4   9        3.00        4.39      1.30 o
   2  -4   9        0.23        1.62      0.88 o
   3  -4   9        4.74        8.17      2.41 o
   4  -4   9       44.73       47.87      9.58 o
   5  -4   9       11.93       17.94      3.88 o
  -7  -3   9        2.90        6.68      2.48 o
  -6  -3   9       19.39       19.71      4.56 o
  -5  -3   9       31.85       32.44      2.34 o
  -4  -3   9        3.24        2.65      1.08 o
  -3  -3   9        9.15        8.34      1.87 o
  -2  -3   9       22.50       26.27      1.92 o
  -1  -3   9        0.89        0.88      1.00 o
   0  -3   9       15.49       14.31      2.04 o
   1  -3   9        6.11        6.83      1.41 o
   2  -3   9       33.64       34.00      2.32 o
   3  -3   9       14.78       20.48      2.76 o
   4  -3   9       26.49       29.16      3.64 o
   5  -3   9       17.54       20.31      4.81 o
  -7  -2   9        0.71        2.73      2.27 o
  -6  -2   9        0.13       -0.10      1.31 o
  -5  -2   9      262.55      247.83     31.78 o
  -4  -2   9     1124.70     1180.39     75.90 o
  -3  -2   9      308.38      308.57     15.38 o
  -2  -2   9        1.16        0.38      1.06 o
  -1  -2   9       28.58       29.34      3.28 o
   0  -2   9       17.19       15.48      1.96 o
   1  -2   9        5.91        3.50      1.57 o
   2  -2   9       51.03       52.41      2.98 o
   3  -2   9        5.21        6.93      1.79 o
   4  -2   9        1.59        1.31      1.43 o
   5  -2   9        0.26        0.51      1.77 o
   6  -2   9        0.01       -0.23      1.77 o
  -7  -1   9        1.30        5.34      3.02 o
  -6  -1   9        1.90        0.72      1.50 o
  -5  -1   9       24.25       22.43      2.22 o
  -4  -1   9      551.89      575.68     33.85 o
  -3  -1   9      105.57      105.01      5.37 o
  -2  -1   9       54.40       54.77      3.62 o
  -1  -1   9        2.19        1.48      0.76 o
   0  -1   9        3.04        3.35      0.96 o
   1  -1   9       37.47       31.63      3.46 o
   2  -1   9      122.56      120.58      8.03 o
   3  -1   9       92.96       99.52      6.20 o
   4  -1   9       52.53       55.55      4.28 o
   5  -1   9        0.42        1.46      2.37 o
   6  -1   9        0.17        0.16      0.92 o
  -7   0   9        0.07        1.16      1.39 o
  -6   0   9        3.74        4.20      1.52 o
  -5   0   9      111.79      117.47      7.86 o
  -4   0   9      154.19      166.51     10.82 o
  -3   0   9       31.84       30.53      1.95 o
  -2   0   9        4.66        5.87      1.19 o
  -1   0   9       33.85       31.82      3.49 o
   0   0   9       33.92       35.64      2.81 o
   1   0   9       88.48       92.87      3.24 o
   2   0   9       24.72       24.01      2.65 o
   3   0   9       13.58       13.07      1.87 o
   4   0   9       44.09       40.95      3.14 o
   5   0   9       18.78       22.55      3.16 o
   6   0   9        5.25        3.85      1.92 o
   7   0   9        0.13       -0.83      2.84 o
  -6   1   9        0.82        0.67      0.97 o
  -5   1   9       81.00       85.13      8.46 o
  -4   1   9       10.65       11.32      2.32 o
  -3   1   9        4.99        7.70      1.46 o
  -2   1   9       43.93       40.37      3.85 o
  -1   1   9        2.09        1.50      0.76 o
   0   1   9       15.78       15.06      1.76 o
   1   1   9        0.06        0.54      0.88 o
   2   1   9       75.85       65.87      2.20 o
   3   1   9       61.73       55.26      3.49 o
   4   1   9       19.14       19.26      3.32 o
   5   1   9       29.37       26.71      1.75 o
   6   1   9        2.93        5.00      2.12 o
   7   1   9        0.68        0.32      1.31 o
  -6   2   9        1.08        2.76      2.01 o
  -5   2   9       35.12       37.61      3.20 o
  -4   2   9       19.28       14.26      3.26 o
  -3   2   9       34.83       36.51      2.13 o
  -2   2   9        0.17        1.37      1.88 o
  -1   2   9       67.02       79.12      2.96 o
   0   2   9      172.91      177.34      5.39 o
   1   2   9      118.59      131.18      2.30 o
   2   2   9      390.24      417.20     12.34 o
   3   2   9       10.68       13.49      1.95 o
   4   2   9        5.00        5.28      1.23 o
   5   2   9        0.00        0.66      0.60 o
   6   2   9        3.95        4.02      1.22 o
   7   2   9        0.10       -1.45      1.45 o
  -5   3   9        2.42        3.36      1.78 o
  -4   3   9        0.96        0.05      1.28 o
  -3   3   9        0.75        2.05      1.27 o
  -2   3   9       12.11        9.73      2.44 o
  -1   3   9       34.63       38.33      2.65 o
   0   3   9       17.28       15.41      1.75 o
   1   3   9        3.90        2.21      0.88 o
   2   3   9      420.90      454.05     13.44 o
   3   3   9       98.56       99.98      6.06 o
   4   3   9        0.54        0.66      0.60 o
   5   3   9        0.19        0.24      0.90 o
   6   3   9        0.23        2.26      0.92 o
   7   3   9        0.00        0.23      1.00 o
   8   3   9        0.79       -1.75      1.75 o
  -5   4   9        1.90        0.72      1.28 o
  -4   4   9        8.40        5.54      2.00 o
  -3   4   9        1.14        1.38      1.30 o
  -2   4   9        0.06        1.46      1.49 o
  -1   4   9       18.50       24.50      2.88 o
   0   4   9      211.40      205.42     12.35 o
   1   4   9       61.89       57.72      3.96 o
   2   4   9        0.16        0.42      0.97 o
   3   4   9       17.22       15.57      2.79 o
   4   4   9      101.76      101.07      4.73 o
   5   4   9        6.72        7.51      1.51 o
   6   4   9        0.88        0.39      0.61 o
   7   4   9        0.08       -0.76      0.76 o
   8   4   9        0.20        3.00      2.10 o
  -4   5   9        8.95       11.91      2.01 o
  -3   5   9       20.73       21.77      2.10 o
  -2   5   9       17.61       22.78      2.70 o
  -1   5   9        2.77        1.70      0.84 o
   0   5   9      251.85      228.51      9.13 o
   1   5   9      174.13      178.58      9.13 o
   2   5   9      200.69      190.89     12.47 o
   3   5   9       34.57       35.69      2.09 o
   4   5   9        0.96       -0.33      1.79 o
   5   5   9        0.00       -0.13      0.82 o
   6   5   9        0.42       -0.47      0.65 o
   7   5   9        0.38       -0.22      0.54 o
   8   5   9        0.48       -0.90      1.47 o
  -4   6   9        4.38        6.06      1.38 o
  -3   6   9        1.93        2.43      4.25 o
  -2   6   9        0.16        0.81      1.20 o
  -1   6   9       55.06       52.02      4.31 o
   0   6   9      161.23      170.19     10.25 o
   1   6   9      128.99      128.10      7.89 o
   2   6   9       56.49       54.50      4.45 o
   3   6   9       30.20       30.28      4.31 o
   4   6   9        3.58        6.22      1.99 o
   5   6   9        3.94       -0.24      1.70 o
   6   6   9        0.05       -1.49      1.49 o
   7   6   9        0.01        0.15      1.26 o
  -3   7   9        1.46        0.75      1.58 o
  -2   7   9        3.97        5.40      1.65 o
  -1   7   9       37.21       46.00      4.48 o
   0   7   9        2.41        1.04      1.12 o
   1   7   9        2.92        3.97      1.46 o
   2   7   9        2.15        0.57      1.61 o
   3   7   9      166.80      194.01     18.48 o
   4   7   9        5.42        5.40      2.05 o
   5   7   9        1.82        2.83      1.56 o
   6   7   9        0.30        1.04      1.10 o
   7   7   9        0.00        0.12      1.24 o
  -2   8   9        6.16        9.03      2.04 o
  -1   8   9        5.99        5.98      1.52 o
   0   8   9        0.70        2.22      1.45 o
   1   8   9       11.08       12.17      2.53 o
   2   8   9        1.81        4.00      2.56 o
   3   8   9       87.53       89.03     10.80 o
   4   8   9        2.48       -0.77      3.02 o
   5   8   9        3.58        8.21      2.10 o
   6   8   9        0.62       -0.70      1.90 o
   7   8   9        0.27       -1.05      1.05 o
   0   9   9        0.15       -1.19      1.29 o
   1   9   9        0.04        1.69      2.60 o
   2   9   9        0.76        0.83      1.89 o
   3   9   9        0.79        1.76      1.63 o
   4   9   9        5.63        4.44      2.54 o
   5   9   9        0.53        0.02      1.38 o
   6   9   9        3.28        3.51      1.54 o
   2  10   9        2.72        7.70      4.64 o
   3  10   9        0.01        3.24      2.12 o
   4  10   9        0.71        1.60      2.74 o
  -4  -8  10        0.84        2.20      1.66 o
  -3  -8  10        0.05       -1.60      1.60 o
  -2  -8  10        1.25        0.39      1.84 o
  -1  -8  10        0.05        1.14      2.30 o
  -5  -7  10        0.15        1.19      1.82 o
  -4  -7  10        0.32       -1.14      1.14 o
  -3  -7  10        0.69       -0.35      1.38 o
  -2  -7  10       11.21       10.73      2.46 o
  -1  -7  10        0.00        0.69      2.05 o
   0  -7  10        0.91        0.52      1.41 o
   1  -7  10        0.05        0.71      2.03 o
  -6  -6  10        0.07       -0.34      1.25 o
  -5  -6  10        4.02        7.92      1.78 o
  -4  -6  10        2.81        0.76      1.67 o
  -3  -6  10       56.62       49.05      4.36 o
  -2  -6  10        4.26        5.56      1.37 o
  -1  -6  10        1.20        0.76      1.29 o
   0  -6  10        0.04       -1.20      1.20 o
   1  -6  10        1.34        1.83      1.97 o
   2  -6  10        2.94        6.93      4.27 o
   3  -6  10        0.77        2.90      2.65 o
  -6  -5  10        1.32        3.74      2.30 o
  -5  -5  10        5.45        6.82      1.82 o
  -4  -5  10        0.00       -0.50      2.15 o
  -3  -5  10        6.10        6.63      2.18 o
  -2  -5  10       16.40       17.60      3.13 o
  -1  -5  10        3.94        2.98      1.23 o
   0  -5  10        6.84        7.01      1.81 o
   1  -5  10       11.10       12.99      2.02 o
   2  -5  10        0.30       -0.74      0.78 o
   3  -5  10        0.28       -0.11      1.51 o
   4  -5  10       14.50       19.21      3.36 o
  -6  -4  10       15.77       14.20      3.68 o
  -5  -4  10        3.35        3.92      1.42 o
  -4  -4  10        4.59        2.04      1.09 o
  -3  -4  10        5.59        2.95      1.33 o
  -2  -4  10       24.68       21.16      3.44 o
  -1  -4  10       32.14       30.71      2.76 o
   0  -4  10       36.08       32.55      2.90 o
   1  -4  10        0.34       -1.19      1.19 o
   2  -4  10        2.99        2.74      1.28 o
   3  -4  10        2.13        6.75      2.86 o
   4  -4  10       16.00       18.05      3.43 o
  -7  -3  10        0.39       -1.19      2.15 o
  -6  -3  10        4.75        2.80      2.92 o
  -5  -3  10        1.41        1.26      1.68 o
  -4  -3  10       89.63       84.18      6.77 o
  -3  -3  10        2.74        2.21      1.15 o
  -2  -3  10       10.61        9.73      1.91 o
  -1  -3  10        0.00        1.18      1.55 o
   0  -3  10        1.59        1.40      1.19 o
   1  -3  10        0.85        0.03      1.14 o
   2  -3  10       15.81       11.76      2.60 o
   3  -3  10        4.14        5.42      2.26 o
   4  -3  10        0.42       -1.62      1.63 o
   5  -3  10        0.69        2.48      2.91 o
  -7  -2  10        0.75       -2.30      2.30 o
  -6  -2  10        0.11       -0.62      1.62 o
  -5  -2  10        0.77        0.64      1.83 o
  -4  -2  10      230.93      234.70     10.86 o
  -3  -2  10        0.48        0.77      1.36 o
  -2  -2  10       83.46       75.35      4.44 o
  -1  -2  10        0.61        0.77      0.74 o
   0  -2  10       96.26       98.03      6.02 o
   1  -2  10        0.01        1.23      1.33 o
   2  -2  10        9.82        8.21      1.58 o
   3  -2  10        0.32        1.35      1.35 o
   4  -2  10        0.49        0.68      1.48 o
   5  -2  10        7.14        6.44      4.57 o
   6  -2  10        1.33       -0.98      1.41 o
  -6  -1  10        5.43        7.93      1.97 o
  -5  -1  10        6.44        4.17      1.54 o
  -4  -1  10       40.15       43.75      2.22 o
  -3  -1  10      614.72      630.85     23.97 o
  -2  -1  10      157.57      156.79      7.94 o
  -1  -1  10      143.70      129.90      7.82 o
   0  -1  10       51.91       48.43      3.06 o
   1  -1  10        4.91        2.47      1.23 o
   2  -1  10        1.12        4.16      2.19 o
   3  -1  10       15.53       15.38      2.75 o
   4  -1  10       33.77       34.89      3.43 o
   5  -1  10        3.83        4.51      1.97 o
   6  -1  10        1.03        1.23      1.93 o
  -6   0  10        1.02        1.99      1.44 o
  -5   0  10        0.84        1.06      1.33 o
  -4   0  10       23.80       26.71      1.68 o
  -3   0  10      414.67      401.90     15.28 o
  -2   0  10      415.19      418.04     24.52 o
  -1   0  10      216.14      220.88     13.07 o
   0   0  10       47.12       51.43      3.45 o
   1   0  10       74.62       71.39      2.44 o
   2   0  10        3.21        5.02      1.44 o
   3   0  10       66.81       59.65      3.03 o
   4   0  10       39.93       39.98      3.12 o
   5   0  10       42.45       46.31      3.90 o
   6   0  10        0.01       -0.43      1.82 o
   7   0  10        0.01       -1.86      1.86 o
  -6   1  10        1.75        1.84      1.49 o
  -5   1  10       26.21       22.71      2.09 o
  -4   1  10       35.17       33.34      2.94 o
  -3   1  10       18.86       18.98      3.01 o
  -2   1  10       20.25       26.79      2.25 o
  -1   1  10        5.13        6.67      1.33 o
   0   1  10       21.45       23.58      2.57 o
   1   1  10       57.01       59.26      3.38 o
   2   1  10        3.65        1.88      1.07 o
   3   1  10        1.67        2.52      0.95 o
   4   1  10        6.53        5.02      1.20 o
   5   1  10        6.75        5.76      2.02 o
   6   1  10        4.30        8.21      1.93 o
   7   1  10        0.78        1.26      1.48 o
  -6   2  10        0.12        1.24      3.18 o
  -5   2  10       10.81       12.86      2.45 o
  -4   2  10       43.54       37.54      2.66 o
  -3   2  10       39.47       35.95      2.57 o
  -2   2  10        5.78        6.91      1.49 o
  -1   2  10        0.03        0.25      1.32 o
   0   2  10       43.13       36.59      4.27 o
   1   2  10       13.20       11.26      1.84 o
   2   2  10       42.85       42.10      2.65 o
   3   2  10        9.54        8.05      1.44 o
   4   2  10        3.44        1.85      1.02 o
   5   2  10       10.92        8.05      1.90 o
   6   2  10        0.48        0.73      1.19 o
   7   2  10        3.61        5.60      1.59 o
  -5   3  10        0.01        0.21      1.41 o
  -4   3  10       28.94       26.44      2.42 o
  -3   3  10       81.62       65.47      5.23 o
  -2   3  10       57.49       46.78      3.01 o
  -1   3  10       49.85       50.37      3.53 o
   0   3  10       39.29       38.97      3.26 o
   1   3  10       19.79       19.75      2.82 o
   2   3  10       97.16       99.55      6.08 o
   3   3  10        0.39        0.10      0.83 o
   4   3  10       67.64       58.23      2.68 o
   5   3  10        0.17       -0.22      0.88 o
   6   3  10        1.03        0.45      0.59 o
   7   3  10        0.35        2.52      1.44 o
  -5   4  10        1.16        0.97      1.40 o
  -4   4  10        4.86        7.59      2.21 o
  -3   4  10        3.73        2.44      1.71 o
  -2   4  10        9.79        8.01      1.87 o
  -1   4  10       12.33       12.06      2.16 o
   0   4  10        2.36        2.11      0.88 o
   1   4  10       20.51       21.91      2.27 o
   2   4  10        0.19        1.48      0.83 o
   3   4  10       29.80       32.97      1.88 o
   4   4  10      221.37      228.52     13.80 o
   5   4  10        7.07        4.47      1.42 o
   6   4  10        0.05       -0.11      0.62 o
   7   4  10        0.09        1.21      1.00 o
  -4   5  10        1.15        2.94      1.32 o
  -3   5  10        0.93        0.87      2.36 o
  -2   5  10        8.94       11.26      1.98 o
  -1   5  10        2.51        2.78      1.10 o
   0   5  10        5.31        5.02      1.58 o
   1   5  10        0.56        2.55      0.89 o
   2   5  10      335.73      337.58     14.13 o
   3   5  10       12.84       17.42      3.49 o
   4   5  10       61.23       60.60      3.78 o
   5   5  10        5.27        5.36      1.75 o
   6   5  10        0.94        1.17      0.60 o
   7   5  10        0.60       -0.97      0.97 o
  -3   6  10        0.21        3.92      1.58 o
  -2   6  10        2.04        2.78      1.22 o
  -1   6  10        5.48        8.34      1.65 o
   0   6  10       11.87       13.40      2.62 o
   1   6  10       68.38       70.55      3.55 o
   2   6  10       23.72       25.56      3.32 o
   3   6  10      163.98      190.80     10.68 o
   4   6  10       25.27       29.40      3.32 o
   5   6  10        0.06        1.51      1.49 o
   6   6  10        0.01        0.38      0.86 o
   7   6  10        0.00        1.22      1.22 o
  -2   7  10        5.78        7.37      1.87 o
  -1   7  10        7.36        5.64      1.62 o
   0   7  10        8.73        7.58      1.77 o
   1   7  10        3.10        4.35      1.40 o
   2   7  10      120.85      150.55     12.05 o
   3   7  10      388.92      461.10     42.75 o
   4   7  10       49.14       57.78      7.07 o
   5   7  10        1.66        1.11      1.70 o
   6   7  10        0.02        0.14      1.42 o
   7   7  10        0.00        0.88      1.83 o
  -1   8  10        1.45        2.75      1.16 o
   0   8  10        3.33        3.37      3.66 o
   1   8  10       16.46       14.15      3.06 o
   2   8  10        3.75        5.82      1.87 o
   3   8  10       44.44       63.93      6.52 o
   4   8  10        0.03       -0.47      2.67 o
   5   8  10        9.48        7.66      2.33 o
   6   8  10        0.73        1.59      5.09 o
   0   9  10        0.17        1.33      1.04 o
   1   9  10        2.30        3.04      2.22 o
   2   9  10        7.71       13.42      2.71 o
   3   9  10       13.93       22.23      4.48 o
   4   9  10        0.76        3.99      2.45 o
   5   9  10        6.03        3.42      2.84 o
  -4  -7  11        3.65        4.01      1.62 o
  -3  -7  11        0.32        0.53      1.36 o
  -2  -7  11        0.23       -1.11      1.36 o
  -1  -7  11        2.61        2.01      2.10 o
   0  -7  11        0.15        0.76      0.91 o
  -5  -6  11        0.22        0.51      1.22 o
  -4  -6  11        1.73        1.30      2.13 o
  -3  -6  11        0.77       -0.16      1.80 o
  -2  -6  11        6.42       12.58      1.61 o
  -1  -6  11       24.93       30.51      2.91 o
   0  -6  11       12.22       12.33      2.12 o
   1  -6  11        1.12        3.14      3.36 o
   2  -6  11        0.01        1.42      1.96 o
  -6  -5  11       10.82       13.08      2.12 o
  -5  -5  11        0.98        4.04      1.66 o
  -4  -5  11        0.00       -0.51      1.14 o
  -3  -5  11        2.94        1.44      2.06 o
  -2  -5  11       43.03       43.48      4.39 o
  -1  -5  11       67.34       57.70      5.84 o
   0  -5  11       15.56       17.21      3.18 o
   1  -5  11        0.15       -1.56      1.56 o
   2  -5  11        0.55       -0.24      0.99 o
   3  -5  11        0.68        0.77      1.94 o
  -6  -4  11        0.07       -0.86      1.10 o
  -5  -4  11        0.96        1.98      1.29 o
  -4  -4  11        0.63       -0.06      0.91 o
  -3  -4  11        4.83        1.46      1.25 o
  -2  -4  11       75.43       67.08      5.34 o
  -1  -4  11       94.56       79.65      6.33 o
   0  -4  11       78.20       69.83      5.69 o
   1  -4  11       17.65       16.98      2.07 o
   2  -4  11        0.33        0.16      1.27 o
   3  -4  11        4.79       -0.42      2.22 o
   4  -4  11        0.59        1.31      5.87 o
  -6  -3  11        0.53       -0.06      1.23 o
  -5  -3  11        3.41        5.89      1.27 o
  -4  -3  11        0.83        2.83      1.72 o
  -3  -3  11       55.15       49.23      3.98 o
  -2  -3  11      119.08      109.56      6.84 o
  -1  -3  11       10.97       10.61      2.30 o
   0  -3  11       18.05       18.52      2.98 o
   1  -3  11        4.10        2.82      1.69 o
   2  -3  11        0.84       -0.19      0.95 o
   3  -3  11        0.11        3.50      2.80 o
   4  -3  11        0.52        1.90      2.03 o
   5  -3  11        2.29        4.33      2.26 o
  -6  -2  11        8.91       11.35      2.32 o
  -5  -2  11        3.88        9.74      1.97 o
  -4  -2  11       12.95       12.81      1.39 o
  -3  -2  11      213.01      220.03     10.10 o
  -2  -2  11      384.95      388.16     15.26 o
  -1  -2  11      105.89      101.17      4.23 o
   0  -2  11       84.71       84.74      3.65 o
   1  -2  11        0.11       -0.67      0.81 o
   2  -2  11        4.36        5.08      1.37 o
   3  -2  11        2.59        2.55      1.44 o
   4  -2  11        0.03        1.20      1.27 o
   5  -2  11        0.41       -0.73      1.28 o
  -6  -1  11        0.25       -1.67      1.67 o
  -5  -1  11        5.72       10.91      1.76 o
  -4  -1  11        5.95        7.45      1.78 o
  -3  -1  11       32.51       36.10      2.59 o
  -2  -1  11     1919.11     1946.70     91.28 o
  -1  -1  11       24.88       19.15      3.96 o
   0  -1  11        0.01        0.31      0.93 o
   1  -1  11       16.31        9.57      3.10 o
   2  -1  11       33.45       31.11      1.49 o
   3  -1  11        0.66       -0.27      0.71 o
   4  -1  11       11.90       15.75      2.01 o
   5  -1  11        4.35        3.34      1.93 o
   6  -1  11        0.87        0.83      2.38 o
  -6   0  11        1.50        1.47      1.68 o
  -5   0  11       22.77       25.77      2.82 o
  -4   0  11        1.66       -0.48      1.29 o
  -3   0  11        3.94        3.02      1.13 o
  -2   0  11        4.37        8.08      2.00 o
  -1   0  11       57.16       61.05      3.35 o
   0   0  11        3.41        4.19      1.24 o
   1   0  11        1.85        2.26      1.24 o
   2   0  11       12.29       12.97      2.34 o
   3   0  11       15.99       15.91      2.73 o
   4   0  11        0.66       -0.32      2.30 o
   5   0  11        6.08       10.94      2.43 o
   6   0  11        5.99        8.37      4.05 o
  -6   1  11        2.61        8.30      2.00 o
  -5   1  11        2.28        3.99      2.59 o
  -4   1  11        3.04        5.28      2.23 o
  -3   1  11       34.41       35.11      3.91 o
  -2   1  11      147.31      134.49      5.34 o
  -1   1  11       17.58       17.18      3.86 o
   0   1  11       69.97       60.29      3.78 o
   1   1  11        5.05        3.23      1.38 o
   2   1  11        0.74        0.54      1.64 o
   3   1  11        0.31        0.09      1.04 o
   4   1  11        3.20        1.77      0.92 o
   5   1  11        0.29       -0.36      1.62 o
   6   1  11        1.68        3.94      2.51 o
   7   1  11        7.79        7.20      1.76 o
  -5   2  11       19.00       17.61      2.75 o
  -4   2  11        0.07       -0.79      1.32 o
  -3   2  11      199.11      191.87     14.78 o
  -2   2  11        0.98       -0.32      1.33 o
  -1   2  11        6.15        1.93      1.87 o
   0   2  11       28.89       30.04      1.92 o
   1   2  11        0.07        1.19      0.79 o
   2   2  11        1.14        2.35      1.22 o
   3   2  11       20.16       18.32      3.33 o
   4   2  11       23.66       21.24      2.89 o
   5   2  11        0.05       -0.14      0.98 o
   6   2  11        0.00       -0.91      1.25 o
   7   2  11        4.04        1.46      2.34 o
  -5   3  11        0.14        1.58      2.22 o
  -4   3  11        0.11        1.17      1.51 o
  -3   3  11       28.13       19.93      1.74 o
  -2   3  11        3.10       -1.49      1.49 o
  -1   3  11       14.59       12.02      2.15 o
   0   3  11        7.20        6.54      1.26 o
   1   3  11        1.20        0.14      0.74 o
   2   3  11       26.31       28.37      2.32 o
   3   3  11        4.23        3.67      1.40 o
   4   3  11      150.04      159.48      7.51 o
   5   3  11       10.00        8.56      1.53 o
   6   3  11        0.89        0.92      1.24 o
   7   3  11        0.00       -1.03      1.10 o
  -4   4  11        4.23        7.13      3.58 o
  -3   4  11       28.92       21.91      3.61 o
  -2   4  11       28.41       22.59      1.78 o
  -1   4  11        4.59        1.69      0.96 o
   0   4  11        0.45       -0.37      1.57 o
   1   4  11        0.43        0.89      1.09 o
   2   4  11       26.07       26.91      2.61 o
   3   4  11       66.91       70.07      4.51 o
   4   4  11        1.62        2.23      0.90 o
   5   4  11       18.97       17.12      2.19 o
   6   4  11        2.57        4.50      1.25 o
   7   4  11        0.00       -0.59      0.94 o
  -4   5  11        0.02        0.99      1.62 o
  -3   5  11        3.31        4.21      1.62 o
  -2   5  11        3.53        3.07      1.21 o
  -1   5  11        5.84       10.81      1.62 o
   0   5  11        4.41        4.17      1.38 o
   1   5  11       13.04       12.45      2.21 o
   2   5  11        0.37       -0.98      1.14 o
   3   5  11        8.39        7.77      1.96 o
   4   5  11       44.63       42.77      4.23 o
   5   5  11        1.11        0.77      1.24 o
   6   5  11       15.62       12.17      2.55 o
   7   5  11        0.13        1.23      1.27 o
  -3   6  11        1.21        1.28      1.76 o
  -2   6  11        3.21        3.55      1.58 o
  -1   6  11        7.08       11.26      2.29 o
   0   6  11       19.93       20.25      2.80 o
   1   6  11       55.76       51.30      4.16 o
   2   6  11       55.55       64.04      7.33 o
   3   6  11        3.81        6.16      2.54 o
   4   6  11        0.06        1.37      2.19 o
   5   6  11       23.73       23.55      2.97 o
   6   6  11        4.94        4.10      2.83 o
   7   6  11        0.89        2.11      1.41 o
  -2   7  11        7.50        9.33      2.04 o
  -1   7  11        6.69        4.45      2.14 o
   0   7  11        0.22        0.70      1.16 o
   1   7  11        0.11        0.22      1.16 o
   2   7  11       44.92       49.78      6.19 o
   3   7  11       49.64       55.08      5.96 o
   4   7  11        5.17        8.67      2.24 o
   5   7  11        3.12        5.67      2.01 o
   6   7  11        1.59        5.51      4.33 o
  -1   8  11        1.08        0.55      1.33 o
   0   8  11        4.90        5.17      2.65 o
   1   8  11       21.60       15.63      3.18 o
   2   8  11        5.59        8.25      2.42 o
   3   8  11        0.51       -1.17      1.87 o
   4   8  11        4.41        3.79      2.30 o
   5   8  11       70.13       65.52     14.38 o
   6   8  11        4.77        6.45      1.53 o
   1   9  11        0.43        3.04      2.39 o
   2   9  11        3.94        6.79      2.45 o
   3   9  11        0.26        0.68      2.10 o
   4   9  11        2.03        6.42      2.71 o
   5   9  11       21.59       21.72      3.60 o
  -3  -7  12        1.74        5.80      2.74 o
  -2  -7  12        0.08        2.13      1.93 o
  -1  -7  12        3.73        3.07      1.59 o
  -4  -6  12        2.70        0.35      1.47 o
  -3  -6  12        0.12        1.17      1.66 o
  -2  -6  12        1.18        5.63      1.92 o
  -1  -6  12        1.71        5.21      2.93 o
   0  -6  12        6.94        5.95      1.59 o
   1  -6  12        0.03        0.02      1.06 o
  -5  -5  12        3.64        5.88      1.79 o
  -4  -5  12        0.45        3.67      1.99 o
  -3  -5  12       13.69       13.66      2.55 o
  -2  -5  12        0.07        1.87      2.19 o
  -1  -5  12       20.89       12.99      1.37 o
   0  -5  12        0.77       -1.12      1.12 o
   1  -5  12       13.65       12.36      2.82 o
   2  -5  12        1.88        2.69      2.86 o
   3  -5  12        0.26        2.10      1.58 o
  -5  -4  12        9.94        5.92      2.61 o
  -4  -4  12       42.18       39.26      6.33 o
  -3  -4  12        0.15        0.69      1.60 o
  -2  -4  12        0.38        3.14      1.44 o
  -1  -4  12        5.73        9.06      1.60 o
   0  -4  12        4.00        4.46      1.73 o
   1  -4  12       18.27       18.00      2.14 o
   2  -4  12        1.42        0.23      0.96 o
   3  -4  12        0.00        3.40      2.07 o
   4  -4  12        0.18       -3.11      3.66 o
  -6  -3  12        4.01        1.51      2.36 o
  -5  -3  12        3.35        4.73      1.50 o
  -4  -3  12        7.41        9.86      2.54 o
  -3  -3  12        0.27       -1.04      1.04 o
  -2  -3  12        3.44        2.43      1.77 o
  -1  -3  12       53.96       53.37      5.17 o
   0  -3  12       28.81       28.32      2.56 o
   1  -3  12       26.74       25.30      3.48 o
   2  -3  12       22.29       22.79      2.62 o
   3  -3  12        1.52        1.82      1.74 o
   4  -3  12        0.09        2.55      4.55 o
  -6  -2  12        1.91        0.98      2.24 o
  -5  -2  12        1.06        0.53      1.09 o
  -4  -2  12       13.09       12.86      1.69 o
  -3  -2  12        6.58        6.97      1.70 o
  -2  -2  12       32.95       26.94      1.70 o
  -1  -2  12       31.82       34.94      3.13 o
   0  -2  12      195.43      188.49     11.45 o
   1  -2  12        8.89        5.84      1.50 o
   2  -2  12        3.51        2.10      2.44 o
   3  -2  12        0.38       -0.73      2.98 o
   4  -2  12        1.10       -1.69      2.43 o
   5  -2  12        0.13       -1.21      1.90 o
  -6  -1  12        0.12       -0.24      2.10 o
  -5  -1  12        0.75        1.50      1.65 o
  -4  -1  12        4.60        5.45      1.69 o
  -3  -1  12       18.99       26.59      3.66 o
  -2  -1  12       44.10       38.48      2.64 o
  -1  -1  12      342.96      341.77     20.76 o
   0  -1  12        1.72        1.69      0.83 o
   1  -1  12       35.57       35.05      3.13 o
   2  -1  12       39.30       34.71      1.86 o
   3  -1  12        1.72        3.04      1.10 o
   4  -1  12        0.51       -0.93      2.16 o
   5  -1  12        0.88        1.53      2.22 o
  -5   0  12       13.19       10.06      2.89 o
  -4   0  12       40.74       40.43      3.99 o
  -3   0  12        0.01        3.17      1.95 o
  -2   0  12        3.78        9.81      1.71 o
  -1   0  12      547.29      577.37     22.76 o
   0   0  12      806.75      826.82     31.60 o
   1   0  12      130.62      128.98      5.26 o
   2   0  12        5.33        5.44      1.47 o
   3   0  12        0.03       -0.72      0.72 o
   4   0  12        1.70        0.03      1.63 o
   5   0  12       10.87       10.02      2.09 o
   6   0  12        9.69       14.07      3.29 o
  -5   1  12        0.76        1.36      2.54 o
  -4   1  12        2.44        2.87      1.20 o
  -3   1  12        0.10        0.51      1.83 o
  -2   1  12        1.65        0.62      1.03 o
  -1   1  12       27.19       35.09      3.45 o
   0   1  12       52.33       46.83      2.40 o
   1   1  12       76.48       83.71      3.68 o
   2   1  12       31.77       30.58      1.78 o
   3   1  12        1.53       -0.67      0.91 o
   4   1  12        1.84        1.50      1.30 o
   5   1  12        0.79        2.92      3.21 o
   6   1  12        3.10        0.11      1.28 o
  -5   2  12        0.40        2.55      4.05 o
  -4   2  12        3.07        1.23      1.24 o
  -3   2  12        2.49        2.16      1.64 o
  -2   2  12       49.61       44.63      2.40 o
  -1   2  12        3.43        4.95      2.10 o
   0   2  12       10.48       12.34      2.25 o
   1   2  12        0.84        1.75      0.86 o
   2   2  12        0.01       -0.07      1.38 o
   3   2  12       15.71       17.21      2.72 o
   4   2  12        0.01       -0.81      0.81 o
   5   2  12        1.01        0.36      0.77 o
   6   2  12        1.27        0.32      2.57 o
  -4   3  12        1.12        2.93      1.33 o
  -3   3  12       42.06       43.18      4.26 o
  -2   3  12       43.73       34.13      4.03 o
  -1   3  12      151.80      129.07      6.06 o
   0   3  12       26.69       27.04      3.26 o
   1   3  12        0.08       -0.41      0.70 o
   2   3  12        1.60        1.87      1.01 o
   3   3  12        0.20        0.07      0.55 o
   4   3  12        1.09        2.77      0.96 o
   5   3  12        0.00        0.44      1.22 o
   6   3  12        0.08        0.38      0.76 o
   7   3  12        1.49        6.18      1.87 o
  -4   4  12        3.87        8.66      1.88 o
  -3   4  12        0.77        0.79      1.48 o
  -2   4  12        1.00        0.20      1.38 o
  -1   4  12      116.62       93.26      7.32 o
   0   4  12        5.49        2.94      1.77 o
   1   4  12       40.39       39.85      2.56 o
   2   4  12        3.34        3.67      1.18 o
   3   4  12       21.30       25.86      3.11 o
   4   4  12        5.69        4.23      1.37 o
   5   4  12        1.40        3.49      1.29 o
   6   4  12       43.76       31.23      5.83 o
   7   4  12        0.93        5.10      3.59 o
  -3   5  12        5.55        7.00      1.73 o
  -2   5  12       12.97       12.64      1.46 o
  -1   5  12        9.21       11.11      2.15 o
   0   5  12       19.71       17.55      2.34 o
   1   5  12        2.23        3.36      2.07 o
   2   5  12        1.68        4.82      2.10 o
   3   5  12        0.85        0.43      1.59 o
   4   5  12       38.03       33.06      4.52 o
   5   5  12        0.03        0.45      0.72 o
   6   5  12       36.47       34.11      6.13 o
   7   5  12        3.81        3.88      1.83 o
  -2   6  12        2.61        7.66      1.66 o
  -1   6  12        0.02       -0.97      1.18 o
   0   6  12        3.31        2.10      1.93 o
   1   6  12        3.70        3.94      1.34 o
   2   6  12        5.26        5.79      1.98 o
   3   6  12       19.07       22.75      2.97 o
   4   6  12       13.34       11.40      2.52 o
   5   6  12        5.21        6.33      1.80 o
   6   6  12        0.27        0.36      1.56 o
  -1   7  12        0.53        0.20      1.22 o
   0   7  12        3.51        2.41      1.27 o
   1   7  12       10.05        8.98      1.50 o
   2   7  12        0.52       -1.33      1.59 o
   3   7  12        3.80       12.80      2.89 o
   4   7  12       21.95       23.51      4.80 o
   5   7  12       40.55       45.50      8.24 o
   6   7  12        7.38        9.78      2.79 o
   0   8  12        3.46        5.59      1.81 o
   1   8  12       14.85       16.82      3.26 o
   2   8  12        0.36        1.23      2.29 o
   3   8  12        0.39        1.74      2.22 o
   4   8  12       30.78       38.58      6.41 o
   5   8  12       65.95       62.39     18.22 o
   2   9  12        0.33       -0.31      2.27 o
   3   9  12       13.62       10.74      4.07 o
  -3  -6  13        0.02       -1.24      2.22 o
  -2  -6  13        0.43       -0.44      2.11 o
  -1  -6  13        0.34        1.64      3.23 o
   0  -6  13        1.63        3.60      1.93 o
  -4  -5  13        1.51        0.81      1.60 o
  -3  -5  13        0.06        2.39      1.87 o
  -2  -5  13        0.13        0.15      1.41 o
  -1  -5  13        0.16        2.15      1.17 o
   0  -5  13       10.31       10.21      2.20 o
   1  -5  13        0.51        1.82      1.05 o
   2  -5  13       11.18       12.55      2.44 o
  -5  -4  13        1.56        4.61      1.59 o
  -4  -4  13        7.85        7.90      1.63 o
  -3  -4  13        2.04        2.57      1.53 o
  -2  -4  13        5.74        9.76      2.15 o
  -1  -4  13       22.85       18.00      1.76 o
   0  -4  13       19.90       17.22      2.24 o
   1  -4  13       32.16       28.33      5.99 o
   2  -4  13       15.47       23.41      4.31 o
   3  -4  13        0.01       -0.74      2.67 o
  -5  -3  13        2.57        1.42      1.42 o
  -4  -3  13        0.11       -1.51      1.51 o
  -3  -3  13       11.19       12.19      1.76 o
  -2  -3  13       28.24       32.07      3.30 o
  -1  -3  13       28.32       32.19      4.04 o
   0  -3  13       53.13       46.80      4.72 o
   1  -3  13       86.87       85.23      8.57 o
   2  -3  13        8.69        9.54      2.73 o
   3  -3  13        3.65        3.83      1.99 o
   4  -3  13        0.20        5.14      2.36 o
  -5  -2  13        0.82        1.94      1.27 o
  -4  -2  13        6.67        8.28      2.26 o
  -3  -2  13        1.16        0.95      1.25 o
  -2  -2  13        5.47        3.31      1.99 o
  -1  -2  13       81.92       72.12      5.84 o
   0  -2  13        0.05        0.04      1.08 o
   1  -2  13       10.55       13.42      1.76 o
   2  -2  13        0.68        4.74      1.84 o
   3  -2  13        5.01        2.77      1.48 o
   4  -2  13        0.39        1.79      2.13 o
  -5  -1  13        0.52        1.79      1.20 o
  -4  -1  13       15.88       15.82      2.09 o
  -3  -1  13       18.19       13.58      2.62 o
  -2  -1  13        7.48        8.73      2.08 o
  -1  -1  13        0.42        2.58      2.29 o
   0  -1  13      528.47      533.92     27.31 o
   1  -1  13       12.60       15.18      2.52 o
   2  -1  13        1.73        4.87      1.51 o
   3  -1  13        0.09        1.16      0.81 o
   4  -1  13        0.12       -1.60      1.83 o
   5  -1  13        0.16        2.16      6.95 o
  -5   0  13        0.54        3.66      2.08 o
  -4   0  13        0.07        2.95      1.44 o
  -3   0  13        2.71        0.47      1.44 o
  -2   0  13        9.57       15.04      2.64 o
  -1   0  13       30.62       32.17      1.91 o
   0   0  13      546.20      569.11     31.72 o
   1   0  13       53.17       53.44      2.96 o
   2   0  13        0.02       -0.77      0.77 o
   3   0  13        2.06        2.26      1.49 o
   4   0  13        3.08        2.52      1.25 o
   5   0  13        0.26       -1.01      1.44 o
  -5   1  13        3.20        4.88      1.53 o
  -4   1  13        0.39        4.76      2.05 o
  -3   1  13       48.06       45.53      4.06 o
  -2   1  13       44.73       42.49      3.41 o
  -1   1  13        0.96        0.40      0.94 o
   0   1  13       11.13       11.78      2.29 o
   1   1  13      151.48      163.75      9.91 o
   2   1  13       85.94       94.01      4.63 o
   3   1  13        6.52        3.64      1.25 o
   4   1  13        0.00        0.26      0.67 o
   5   1  13        0.50        1.92      1.40 o
   6   1  13        0.05       -1.55      1.55 o
  -4   2  13        3.48        4.79      2.43 o
  -3   2  13        1.66        0.38      1.01 o
  -2   2  13        1.07        1.42      1.30 o
  -1   2  13      101.04       97.36      7.63 o
   0   2  13       84.23       73.68      3.71 o
   1   2  13        0.12       -0.12      1.16 o
   2   2  13        0.86       -0.02      1.05 o
   3   2  13        8.96       11.50      2.69 o
   4   2  13        1.00        0.75      1.24 o
   5   2  13        0.00        0.71      0.64 o
   6   2  13        2.86        4.58      1.88 o
  -4   3  13        1.40       -0.78      1.47 o
  -3   3  13        2.40        5.73      1.73 o
  -2   3  13        6.03        8.93      2.00 o
  -1   3  13       54.81       42.65      3.00 o
   0   3  13        5.41        5.08      1.51 o
   1   3  13        0.49       -0.41      0.91 o
   2   3  13        3.92        3.17      1.19 o
   3   3  13        0.01        0.91      1.33 o
   4   3  13        0.35       -0.87      0.87 o
   5   3  13        8.29        9.22      1.32 o
   6   3  13        9.68        9.70      2.12 o
  -3   4  13        0.08        0.41      1.01 o
  -2   4  13        5.66        7.27      2.04 o
  -1   4  13        3.23        3.40      1.47 o
   0   4  13       33.54       25.44      2.05 o
   1   4  13        0.00       -0.83      0.83 o
   2   4  13        1.56        2.28      1.24 o
   3   4  13        2.28        2.21      1.00 o
   4   4  13        1.03        4.02      1.27 o
   5   4  13       19.04       19.34      3.54 o
   6   4  13        3.28        2.78      1.93 o
  -3   5  13        1.19        4.57      2.20 o
  -2   5  13        5.05        4.78      2.50 o
  -1   5  13        0.02        1.52      1.52 o
   0   5  13        6.69        5.88      1.96 o
   1   5  13       11.69       15.85      2.28 o
   2   5  13        0.54        0.95      0.77 o
   3   5  13       12.56       13.86      2.25 o
   4   5  13        0.34        0.05      0.60 o
   5   5  13        0.46        4.09      3.04 o
   6   5  13        2.54        4.44      1.85 o
  -2   6  13        0.33        2.19      4.28 o
  -1   6  13        2.82        4.02      1.37 o
   0   6  13        0.23        2.59      1.43 o
   1   6  13        2.55        2.96      2.24 o
   2   6  13       18.25       18.17      2.87 o
   3   6  13        3.79        4.14      1.99 o
   4   6  13        0.49       -1.53      1.53 o
   5   6  13        0.00       -0.99      1.58 o
   6   6  13        0.24       -0.48      2.14 o
  -1   7  13       40.60       52.72      6.67 o
   0   7  13        3.99        3.33      1.68 o
   1   7  13        0.54        1.31      1.42 o
   2   7  13        4.65        3.86      1.69 o
   3   7  13        4.54        2.37      2.09 o
   4   7  13       20.00       20.98      4.05 o
   5   7  13        9.17        8.39      4.17 o
   1   8  13        0.12        6.09      1.96 o
   2   8  13        0.26        4.17      3.96 o
   3   8  13        1.80        3.92      1.79 o
   4   8  13        8.66        8.84      2.85 o
  -3  -5  14        3.22        4.82      1.71 o
  -2  -5  14        1.61        2.80      1.74 o
  -1  -5  14        0.17       -1.33      1.33 o
   0  -5  14        0.20       -0.72      0.96 o
   1  -5  14        9.30        9.28      3.01 o
  -4  -4  14       11.20       16.98      3.14 o
  -3  -4  14        2.00        3.43      1.48 o
  -2  -4  14        3.01        6.19      1.94 o
  -1  -4  14        6.78        6.30      1.85 o
   0  -4  14        0.04        0.21      0.96 o
   1  -4  14        7.20        1.86      2.61 o
   2  -4  14        0.80        3.59      1.99 o
  -4  -3  14        0.14        0.40      2.33 o
  -3  -3  14        0.13        1.94      1.34 o
  -2  -3  14       20.96       24.52      2.26 o
  -1  -3  14        3.27        3.37      1.79 o
   0  -3  14       12.25       13.78      2.29 o
   1  -3  14       29.94       29.71      4.86 o
   2  -3  14        4.33        6.32      1.92 o
   3  -3  14        4.62        9.28      2.12 o
  -5  -2  14        4.28        8.90      2.15 o
  -4  -2  14        1.05        1.29      1.55 o
  -3  -2  14        1.10        2.55      1.49 o
  -2  -2  14       21.01       19.42      2.31 o
  -1  -2  14        2.82        1.35      1.18 o
   0  -2  14       13.59       19.07      2.06 o
   1  -2  14        9.32        8.66      3.67 o
   2  -2  14       47.68       45.78      4.79 o
   3  -2  14        8.50       12.98      3.13 o
   4  -2  14        7.29       15.74      3.48 o
  -5  -1  14        6.20        8.44      1.71 o
  -4  -1  14        1.15       -0.99      2.39 o
  -3  -1  14        0.02        0.17      1.47 o
  -2  -1  14       13.18       16.34      2.41 o
  -1  -1  14        1.67        0.39      1.28 o
   0  -1  14       10.75       13.14      1.47 o
   1  -1  14       42.03       40.26      4.09 o
   2  -1  14       55.99       54.15      4.75 o
   3  -1  14        4.86        7.38      1.22 o
   4  -1  14        1.64        4.41      1.79 o
  -4   0  14       11.76       13.73      2.21 o
  -3   0  14        3.37        3.82      1.63 o
  -2   0  14        2.40        0.91      1.20 o
  -1   0  14        4.39        5.23      1.70 o
   0   0  14       43.33       41.69      4.10 o
   1   0  14       94.46       93.81      6.26 o
   2   0  14       98.03       96.27      9.45 o
   3   0  14        4.96        6.43      1.75 o
   4   0  14        0.74        1.21      2.14 o
   5   0  14        0.05        2.06      1.47 o
  -4   1  14        6.16        8.60      1.49 o
  -3   1  14       18.15       17.11      2.80 o
  -2   1  14        1.99        1.21      1.44 o
  -1   1  14        3.64        2.46      1.54 o
   0   1  14       15.87       18.88      3.22 o
   1   1  14      149.24      152.28     11.91 o
   2   1  14      346.78      367.01     24.51 o
   3   1  14       36.25       36.03      3.58 o
   4   1  14        3.11        4.59      1.99 o
   5   1  14        0.00       -0.03      1.68 o
  -4   2  14        6.18        9.43      2.02 o
  -3   2  14        0.09        1.67      1.29 o
  -2   2  14        1.14       -1.67      1.67 o
  -1   2  14       23.86       24.05      2.47 o
   0   2  14       16.20       16.15      1.48 o
   1   2  14       21.42       21.79      3.96 o
   2   2  14        7.68        8.43      1.78 o
   3   2  14       43.71       42.93      4.93 o
   4   2  14        0.69        0.74      0.99 o
   5   2  14        1.65        2.80      1.79 o
   6   2  14        0.17        3.39      2.16 o
  -3   3  14        0.00        2.16      2.54 o
  -2   3  14        0.02        0.18      1.86 o
  -1   3  14       45.11       39.69      3.55 o
   0   3  14       28.20       24.71      2.06 o
   1   3  14       65.53       59.02      4.09 o
   2   3  14       14.74       16.88      2.08 o
   3   3  14        0.00        1.63      1.62 o
   4   3  14        0.76        2.38      1.33 o
   5   3  14        0.15        3.29      3.12 o
   6   3  14        0.03        1.07      1.92 o
  -3   4  14        0.00       -1.60      1.60 o
  -2   4  14        4.16        7.95      2.02 o
  -1   4  14       14.48       14.37      1.47 o
   0   4  14        0.87        0.50      2.08 o
   1   4  14      114.40      105.76     10.50 o
   2   4  14        7.69        9.92      2.18 o
   3   4  14        0.43       -0.07      0.89 o
   4   4  14        0.00        1.44      1.12 o
   5   4  14        3.20        2.24      1.19 o
   6   4  14        0.17        2.53      1.71 o
  -2   5  14        0.70       -1.08      1.73 o
  -1   5  14        5.18        4.91      1.70 o
   0   5  14        0.04        2.00      1.83 o
   1   5  14        5.14        5.47      1.57 o
   2   5  14       18.00       19.12      2.25 o
   3   5  14        1.23        1.14      1.20 o
   4   5  14        4.08        2.32      1.25 o
   5   5  14        0.06        1.77      2.54 o
   6   5  14        0.22        1.54      2.63 o
  -1   6  14        7.20        8.21      2.56 o
   0   6  14        0.54        3.31      1.36 o
   1   6  14        3.19        1.60      0.85 o
   2   6  14        2.80        5.11      1.32 o
   3   6  14        0.03        0.50      1.72 o
   4   6  14        1.29        2.94      3.12 o
   5   6  14        0.55        4.84      2.14 o
   0   7  14        7.32        6.09      1.31 o
   1   7  14       10.01       24.35      4.13 o
   2   7  14        1.38       -0.33      1.57 o
   3   7  14        2.87        4.74      3.45 o
   4   7  14        0.02        4.12      4.90 o
   5   7  14        0.03        3.35      2.23 o
   3   8  14        0.14       12.70      5.65 o
  -3  -4  15        4.61       12.60      2.13 o
  -2  -4  15        3.38        5.81      1.64 o
  -1  -4  15        0.75        1.64      2.16 o
   0  -4  15        0.01       -0.28      1.38 o
   1  -4  15        0.24        0.34      1.67 o
  -4  -3  15        0.00        5.54      2.78 o
  -3  -3  15        0.00        1.13      1.40 o
  -2  -3  15        6.50        9.07      1.90 o
  -1  -3  15        8.57        8.41      2.78 o
   0  -3  15        2.04        0.78      1.89 o
   1  -3  15        0.37       -0.30      1.15 o
   2  -3  15       11.39        7.61      4.21 o
  -4  -2  15        5.34        5.49      2.05 o
  -3  -2  15        0.24        0.20      1.86 o
  -2  -2  15        0.84       -1.40      1.40 o
  -1  -2  15        2.12        5.13      1.57 o
   0  -2  15        0.04        0.63      2.57 o
   1  -2  15       10.18        9.32      2.32 o
   2  -2  15        0.07       -1.07      1.07 o
   3  -2  15        4.48        9.44      2.57 o
  -4  -1  15        0.67        2.59      2.19 o
  -3  -1  15        0.28        1.17      1.42 o
  -2  -1  15       25.00       13.64      8.17 o
  -1  -1  15        1.98       -0.04      1.57 o
   0  -1  15        0.07       -0.46      1.66 o
   1  -1  15        5.94        8.52      1.41 o
   2  -1  15       12.28        9.68      2.25 o
   3  -1  15        4.46        6.54      1.88 o
   4  -1  15        0.68        0.35      1.81 o
  -4   0  15       11.33       14.80      3.10 o
  -3   0  15        0.22        0.65      2.11 o
  -2   0  15        5.90        7.96      1.38 o
  -1   0  15        3.66        6.42      1.71 o
   0   0  15        9.90       11.91      1.94 o
   1   0  15        3.38        2.00      1.08 o
   2   0  15      149.84      150.88     21.43 o
   3   0  15        1.67        0.87      1.61 o
   4   0  15        3.92        4.60      2.13 o
  -4   1  15       27.11       42.01      5.59 o
  -3   1  15       10.55       16.90      2.67 o
  -2   1  15        0.13        2.64      1.39 o
  -1   1  15        5.47        8.94      1.67 o
   0   1  15       13.30       16.07      4.62 o
   1   1  15        1.17        1.03      1.12 o
   2   1  15       97.81       92.39      8.23 o
   3   1  15       30.62       30.30      4.94 o
   4   1  15        2.53        2.34      1.55 o
   5   1  15        1.94       -0.22      1.39 o
  -3   2  15        0.19        1.16      1.50 o
  -2   2  15       10.14       14.53      2.69 o
  -1   2  15       29.61       32.68      2.75 o
   0   2  15        4.89        5.11      1.66 o
   1   2  15        3.15        4.58      1.80 o
   2   2  15       22.95       23.39      2.53 o
   3   2  15       33.04       32.86      2.79 o
   4   2  15       33.51       31.60      5.96 o
   5   2  15        5.32        5.50      2.51 o
  -3   3  15       10.80       14.46      2.09 o
  -2   3  15        0.00        0.99      1.47 o
  -1   3  15        0.02       -0.72      1.22 o
   0   3  15       14.19       14.92      1.65 o
   1   3  15        0.99       -0.96      0.96 o
   2   3  15        9.36        9.04      3.78 o
   3   3  15        6.74        5.78      1.58 o
   4   3  15        3.73        5.12      1.69 o
   5   3  15        4.13        2.34      1.60 o
  -2   4  15        0.21        1.22      1.65 o
  -1   4  15        2.98        6.28      2.37 o
   0   4  15        3.32        5.91      1.81 o
   1   4  15       41.76       42.01      3.52 o
   2   4  15       14.13       15.16      1.88 o
   3   4  15        1.18        1.42      1.18 o
   4   4  15        2.08        0.43      1.19 o
   5   4  15        0.00       -0.71      1.35 o
  -1   5  15        0.06        2.80      1.64 o
   0   5  15        0.56        1.65      1.19 o
   1   5  15        9.61        7.36      2.10 o
   2   5  15       12.63       11.83      2.88 o
   3   5  15       11.37       14.55      3.10 o
   4   5  15        0.03        0.47      3.41 o
   5   5  15        0.07        4.22      4.29 o
   0   6  15       15.44       21.05      3.72 o
   1   6  15        0.19       -0.30      1.83 o
   2   6  15        0.06        3.28      2.61 o
   3   6  15        1.43        3.25      4.09 o
   4   6  15        4.93        9.48      2.27 o
   1   7  15        5.26        5.88      3.05 o
   2   7  15        0.60        9.93      5.31 o
   3   7  15        2.64        6.05      4.80 o
  -2  -3  16        0.18        4.98      2.54 o
  -1  -3  16        0.00        0.78      2.41 o
   0  -3  16        8.34        9.90      1.98 o
   1  -3  16        2.12        2.20      1.16 o
  -3  -2  16        0.59        0.05      1.21 o
  -2  -2  16        2.18        3.63      3.15 o
  -1  -2  16        0.23        0.10      1.38 o
   0  -2  16       21.92       24.90      3.81 o
   1  -2  16        5.09        5.57      1.59 o
   2  -2  16        2.70        3.83      2.21 o
  -3  -1  16       21.37       27.23      4.70 o
  -2  -1  16        4.42        4.24      2.19 o
  -1  -1  16        2.40        3.45      2.63 o
   0  -1  16        0.08       -0.07      1.10 o
   1  -1  16        0.34       -1.39      1.39 o
   2  -1  16        0.07        1.97      1.36 o
   3  -1  16        0.14       -1.77      1.77 o
  -3   0  16        0.15        3.28      2.34 o
  -2   0  16        7.91        9.48      1.96 o
  -1   0  16        0.06       -0.21      1.59 o
   0   0  16       12.17       12.11      2.18 o
   1   0  16        0.29        3.07      1.47 o
   2   0  16       12.23        8.85      3.43 o
   3   0  16       13.42       19.51      2.93 o
   4   0  16        0.10        3.41      3.86 o
  -3   1  16        0.01       -0.59      1.63 o
  -2   1  16        7.85       11.94      1.99 o
  -1   1  16        6.19        6.40      1.95 o
   0   1  16        1.62        2.29      1.50 o
   1   1  16        0.35       -0.99      1.41 o
   2   1  16        0.27        1.07      1.16 o
   3   1  16       38.33       41.25      6.10 o
   4   1  16       68.52       66.08     18.51 o
  -2   2  16        0.54        2.17      2.79 o
  -1   2  16        0.92        2.19      1.97 o
   0   2  16        8.01        6.50      1.77 o
   1   2  16        5.42        2.71      2.27 o
   2   2  16        1.38        2.04      2.00 o
   3   2  16       14.86       16.07      2.50 o
   4   2  16       63.23       48.86      9.17 o
  -2   3  16        0.04        1.67      1.99 o
  -1   3  16        0.00       -0.67      1.16 o
   0   3  16        2.38        3.84      2.34 o
   1   3  16        1.19        1.91      2.22 o
   2   3  16       13.60       13.52      2.69 o
   3   3  16        0.91        0.88      1.51 o
   4   3  16        0.65        0.52      1.27 o
  -1   4  16        3.19        3.34      1.52 o
   0   4  16        3.38        5.79      1.97 o
   1   4  16        8.53        8.25      1.81 o
   2   4  16        0.68        1.25      1.53 o
   3   4  16       12.22       10.44      1.62 o
   4   4  16        2.09        4.81      1.84 o
   0   5  16        1.27        1.25      3.43 o
   1   5  16        0.42       -1.05      1.21 o
   2   5  16        0.17        1.29      2.97 o
   3   5  16       21.53       21.71      4.85 o
   4   5  16        4.60        6.88      2.05 o
   1   6  16        2.23        7.67      1.93 o
   2   6  16        3.82       10.52      2.07 o
   3   6  16        1.71        2.86      1.83 o
  -1  -2  17        4.73        7.05      1.74 o
   0  -2  17        3.11        5.19      1.47 o
  -2  -1  17        4.44        8.47      1.82 o
  -1  -1  17        0.02       -1.66      1.69 o
   0  -1  17        0.00       -0.27      2.38 o
   1  -1  17        2.81        0.11      1.78 o
   2  -1  17        3.02        4.16      1.30 o
  -2   0  17        3.04        8.68      4.02 o
  -1   0  17        2.09        5.06      1.86 o
   0   0  17        4.58        3.23      2.47 o
   1   0  17        0.00        2.24      2.43 o
   2   0  17        0.00       -1.25      1.25 o
  -2   1  17       76.49       93.58     12.40 o
  -1   1  17        3.33        6.29      2.26 o
   0   1  17        5.02       10.62      2.68 o
   1   1  17        0.35        2.03      1.53 o
   2   1  17        0.20       -1.27      1.27 o
   3   1  17        0.66        0.43      1.68 o
  -1   2  17        3.27        2.43      1.50 o
   0   2  17        4.74        8.37      1.56 o
   1   2  17        4.86        6.81      1.89 o
   2   2  17        0.01       -1.10      1.10 o
   3   2  17        0.18        1.80      1.39 o
  -1   3  17        0.55        3.40      1.23 o
   0   3  17        0.01       -0.06      1.04 o
   1   3  17        8.00       11.93      2.74 o
   2   3  17        0.58        1.72      1.45 o
   3   3  17        0.48        1.24      1.32 o
   0   4  17        0.43        0.52      1.20 o
   1   4  17        0.02        0.25      0.99 o
   2   4  17        0.05        2.60      2.01 o
   3   4  17        2.39        4.31      1.87 o
   2   5  17        0.01       -0.40      1.63 o
   0   1  18        0.14        3.07      3.66 o
   1   1  18        0.38        0.97      1.15 o
   1   2  18        1.05        1.90      2.14 o
 
